# Supplementary material for: Ancient pathogen DNA in human teeth and petrous bones
Source: Ecol Evol. 2018 Feb 26;8(6):3534–42. doi: 10.1002/ece3.3924 (PMC5869295; doi:10.1002/ece3.3924)
Supplement: Supplementary file 2 [file ECE3-8-3534-s002.xlsx]

## Sheet: Table S1
Table S1. Overview of mapping results
Total reads: total number of DNA reads per DNA library before adapter trimming; Trimmed reads: total number of DNA reads per DNA library after adapter trimming; Plague reads and Normalised plague reads: observed and normalised number of reads identified as Y. pestis based on reference genome mapping; Human DNA %, the endogenous human DNA content; Individual: skeleton IDs as in the original public…
ID	Sample ID	Sample name	Individual	Type	Total reads	Trimmed reads	Plague reads	Normalised plague reads	Human DNA%	DOC (X)
1	Plague1	Sope-I_dentine	Rise00	Dentine	13233319	11967447	9	8	0.06	7.97125e-05
2	Plague2	Sope-I_cementum	Rise00	Cementum	24627224	22058165	28	13	2.28	0.000227129
3	Plague3	Sope-I_petrous	Rise00	Petrous	18383164	16417368	1	1	61.5	8.69591e-06
4	Plague4	Bateni_6136-6_dentine	Rise511	Dentine	17809891	12107391	2799	2312	2.99	0.0245927
5	Plague5	Bateni_6136-6_cementum	Rise511	Cementum	22011894	19841683	1384	698	31.81	0.0116546
6	Plague6	Kapan_6-2_dentine	Rise397	Dentine	19963193	15354984	33	21	0.07	0.000295247
7	Plague7	Kapan_6-2_cementum	Rise397	Cementum	19838566	15791765	371	235	3.51	0.00321438
8	Plague8	Kapan_6-2_petrous	Rise397	Petrous	20862857	12583231	6	5	7.49	4.92768e-05
9	Plague9	Bulanovo-4_cementum	Rise386	Cementum	21437811	19911365	205	103	65.91	0.001728
10	Plague10	Bulanovo-4_dentine	Rise386	Dentine	20433069	17899720	1243	694	39.63	0.010785
11	Plague11	Bulanovo-4_petrous	Rise386	Petrous	26027402	23943845	3	1	68.83	2.50525e-05
12	Plague12	Bateni_6136-5_dentine	Rise509	Dentine	21828178	20558557	11822	5750	48.52	0.0980104
13	Plague13	Bateni_6136-5_cementum	Rise509	Cementum	17018545	16402996	1412	861	77.47	0.0115082
14	Plague14	Bateni_6136-5_petrous	Rise509	Petrous	25390026	21077122	7	3	58.65	6.29418e-05
15	Plague15	M2_tooth	M2	Tooth	8219380	4980610	18	36	31.3
16	Plague16	M2_petrous	M2	Petrous	42244695	30730809	21	7	47.97
17	Plague17	M3_tooth	M3	Tooth	40034098	35249483	31	9	72.03
18	Plague18	M4_petrous	M4	Petrous	12668469	8513278	26	31	31.84
19	Plague19	M5_petrous	M5	Petrous	2793133	2067308	6	29	6.45
20	Plague20	M6_tooth	M6	Tooth	12950096	5991272	13	22	19.79
21	Plague21	M7_petrous	M7	Petrous	8768821	7835357	10	13	51.4
22	Plague22	M8_tooth	M8	Tooth	22486137	14208999	50	35	7.22
23	Plague23	M10_petrous	M10	Petrous	2399751	1967231	3	15	3.21
24	Plague24	M10_tooth	M10	Tooth	3398725	2578555	1	4	0.15
25	Plague25	M1_tooth	M1	Tooth	23643367	19064605	263	138	54.98
26	Plague26	M1_petrous	M1	Petrous	12829091	9174102	17	19	48.26
27	Plague27	M3_petrous	M3	Petrous	18285612	14475729	151	104	37.05
28	Plague28	M4_tooth	M4	Tooth	14354485	12463425	175	140	17.54
29	Plague29	M5_tooth	M5	Tooth	15634840	11245048	79	70	13.79
30	Plague30	M6_petrous	M6	Petrous	19245474	12234032	64	52	4.34
31	Plague31	M7_tooth	M7	Tooth	9180159	8086957	56	69	4.52
32	Plague32	M8_petrous	M8	Petrous	12722298	8834243	11	12	40.22
33	Plague33	M9_petrous	M9	Petrous	12026170	9783658	6	6	39.53
34	Plague34	M9_tooth	M9	Tooth	14124478	9395155	84	89	1.25
	Neg_tooth_average				1.64026e+07	1.23264e+07	77	62	22.26
	Neg_petrous_average				1.43984e+07	1.05616e+07	31.5	30	31.03
