# Supplementary material for: Ancient pathogen DNA in human teeth and petrous bones
Source: Ecol Evol. 2018 Feb 26;8(6):3534–42. doi: 10.1002/ece3.3924 (PMC5869295; doi:10.1002/ece3.3924)
Supplement: Supplementary file 3 [file ECE3-8-3534-s003.xlsx]

## Sheet: Sheet1
Table S2. Overview of Kraken classification of the DNA reads from petrous and tooth datasets at genera level
The total number of reads in both datasets (combined from 10 different individuals from the same cemetery) was 105,615,747. We also present the tooth/petrous and petrous/tooth ratio of classified reads.
Domain	Kingdom	Phylum	Class	Order	Family	Genus	Number of classified reads in teeth	Number of classified reads in petrous bones	Tooth/Petrous ratio	Petrous/Tooth ratio
Archaea		Crenarchaeota	Thermoprotei	Thermoproteales	Thermoproteaceae	Vulcanisaeta	1	0	NA	0
Archaea		Euryarchaeota	Thermococci	Thermococcales	Thermococcaceae	Thermococcus	1	1	1	1
Archaea		Euryarchaeota	Thermoplasmata	Thermoplasmatales	Picrophilaceae	Picrophilus	1	0	NA	0
Archaea		Thaumarchaeota		Nitrosopumilales	Nitrosopumilaceae	Candidatus_Nitrosoarchaeum	158	337	0.47	2.13
Archaea		Thaumarchaeota		Nitrosopumilales	Nitrosopumilaceae	Nitrosopumilus	22	60	0.37	2.73
Archaea		Euryarchaeota	Halobacteria	Natrialbales	Natrialbaceae	Halobiforma	1	0	NA	0
Archaea		Euryarchaeota	Halobacteria	Natrialbales	Natrialbaceae	Halopiger	1	4	0.25	4
Archaea		Euryarchaeota	Halobacteria	Natrialbales	Natrialbaceae	Haloterrigena	3	1	3	0.33
Archaea		Euryarchaeota	Halobacteria	Natrialbales	Natrialbaceae	Natrialba	3	7	0.43	2.33
Archaea		Euryarchaeota	Halobacteria	Natrialbales	Natrialbaceae	Natrinema	3	2	1.5	0.67
Archaea		Euryarchaeota	Halobacteria	Natrialbales	Natrialbaceae	Natronococcus	1	2	0.5	2
Archaea		Euryarchaeota	Halobacteria	Natrialbales	Natrialbaceae	Natronorubrum	2	2	1	1
Archaea		Euryarchaeota	Halobacteria	Natrialbales	Natrialbaceae	Salinarchaeum	0	3	0	#DIV/0!
Archaea		Euryarchaeota	Methanomicrobia	Methanosarcinales	Methanosarcinaceae	Methanolobus	1	0	NA	0
Archaea		Euryarchaeota	Methanomicrobia	Methanosarcinales	Methanosarcinaceae	Methanomethylovorans	2	0	NA	0
Archaea		Euryarchaeota	Methanomicrobia	Methanosarcinales	Methanosarcinaceae	Methanosarcina	3	5	0.6	1.67
Archaea		Euryarchaeota	Methanomicrobia	Methanosarcinales	Methanosaetaceae	Methanosaeta	0	1	0	#DIV/0!
Archaea		Euryarchaeota	Methanomicrobia	Methanomicrobiales	Methanoregulaceae	Methanolinea	1	0	NA	0
Archaea		Euryarchaeota	Methanomicrobia	Methanomicrobiales	Methanomicrobiaceae	Methanoculleus	4	1	4	0.25
Archaea		Euryarchaeota	Methanomicrobia	Methanomicrobiales	Methanomicrobiaceae	Methanofollis	0	2	0	#DIV/0!
Archaea		Euryarchaeota	Thermoplasmata	Methanomassiliicoccales	Methanomassiliicoccaceae	Candidatus_Methanomethylophilus	1	0	NA	0
Archaea		Euryarchaeota	Thermoplasmata	Methanomassiliicoccales	Methanomassiliicoccaceae	Methanomassiliicoccus	0	1	0	#DIV/0!
Archaea		Euryarchaeota	Methanomicrobia	Methanocellales	Methanocellaceae	Methanocella	2	2	1	1
Archaea		Euryarchaeota	Methanococci	Methanococcales	Methanocaldococcaceae	Methanotorris	1	0	NA	0
Archaea		Euryarchaeota	Methanobacteria	Methanobacteriales	Methanobacteriaceae	Methanobacterium	0	1	0	#DIV/0!
Archaea		Euryarchaeota	Methanobacteria	Methanobacteriales	Methanobacteriaceae	Methanobrevibacter	739	3	246.33	0
Archaea		Euryarchaeota	Methanobacteria	Methanobacteriales	Methanobacteriaceae	Methanosphaera	0	1	0	#DIV/0!
Archaea		Euryarchaeota	Halobacteria	Haloferacales	Haloferacaceae	Haloferax	2	3	0.67	1.5
Archaea		Euryarchaeota	Halobacteria	Haloferacales	Haloferacaceae	Halogeometricum	1	0	NA	0
Archaea		Euryarchaeota	Halobacteria	Haloferacales	Haloferacaceae	Halogranum	2	0	NA	0
Archaea		Euryarchaeota	Halobacteria	Haloferacales	Haloferacaceae	Halolamina	2	4	0.5	2
Archaea		Euryarchaeota	Halobacteria	Haloferacales	Haloferacaceae	Halopenitus	3	0	NA	0
Archaea		Euryarchaeota	Halobacteria	Haloferacales	Haloferacaceae	Haloplanus	2	0	NA	0
Archaea		Euryarchaeota	Halobacteria	Haloferacales	Haloferacaceae	Halorubrum	6	6	1	1
Archaea		Euryarchaeota	Halobacteria	Halobacteriales	Halobacteriaceae	Candidatus_Halobonum	1	0	NA	0
Archaea		Euryarchaeota	Halobacteria	Halobacteriales	Halobacteriaceae	Haladaptatus	3	1	3	0.33
Archaea		Euryarchaeota	Halobacteria	Halobacteriales	Halobacteriaceae	Haloarcula	2	2	1	1
Archaea		Euryarchaeota	Halobacteria	Halobacteriales	Halobacteriaceae	Halobacterium	3	1	3	0.33
Archaea		Euryarchaeota	Halobacteria	Halobacteriales	Halobacteriaceae	Halococcus	7	2	3.5	0.29
Archaea		Euryarchaeota	Halobacteria	Halobacteriales	Halobacteriaceae	Halomicrobium	2	1	2	0.5
Archaea		Euryarchaeota	Halobacteria	Halobacteriales	Halobacteriaceae	Halorhabdus	1	1	1	1
Archaea		Euryarchaeota	Halobacteria	Halobacteriales	Halobacteriaceae	Halosimplex	0	5	0	#DIV/0!
Archaea		Euryarchaeota	Thermoplasmata	Thermoplasmatales	Ferroplasmaceae	Acidiplasma	7	12	0.58	1.71
Archaea		Thaumarchaeota				Candidatus_Nitrosopelagicus	2	9	0.22	4.5
Archaea		Thaumarchaeota				Candidatus_Nitrosotenuis	32	45	0.71	1.41
Bacteria		Proteobacteria	Betaproteobacteria	Burkholderiales		Xylophilus	37	15	2.47	0.41
Bacteria		Actinobacteria	Actinobacteria	Micrococcales		Tropheryma	7	0	NA	0
Bacteria		Actinobacteria	Actinobacteria	Corynebacteriales		Tomitella	15	15	1	1
Bacteria		Actinobacteria	Actinobacteria	Micrococcales		Timonella	9	0	NA	0
Bacteria		Proteobacteria	Betaproteobacteria	Burkholderiales		Thiomonas	230	92	2.5	0.4
Bacteria		Proteobacteria	Betaproteobacteria	Burkholderiales		Tepidimonas	51	16	3.19	0.31
Bacteria		Proteobacteria	Betaproteobacteria	Burkholderiales		Sphaerotilus	47	14	3.36	0.3
Bacteria		Proteobacteria	Betaproteobacteria	Burkholderiales		Rubrivivax	112	48	2.33	0.43
Bacteria		Proteobacteria	Betaproteobacteria	Burkholderiales		Roseateles	31	5	6.2	0.16
Bacteria		Proteobacteria	Betaproteobacteria	Burkholderiales		Rhizobacter	245	54	4.54	0.22
Bacteria		Proteobacteria	Alphaproteobacteria	Rhodospirillales		Reyranella	92	116	0.79	1.26
Bacteria		Firmicutes	Clostridia	Clostridiales		Pseudoflavonifractor	0	1	0	#DIV/0!
Bacteria		Firmicutes	Clostridia	Clostridiales		Proteocatella	4	2	2	0.5
Bacteria		Bacteroidetes	Bacteroidia	Bacteroidales		Phocaeicola	9	0	NA	0
Bacteria		Proteobacteria	Betaproteobacteria	Burkholderiales		Paucibacter	35	14	2.5	0.4
Bacteria		Proteobacteria	Alphaproteobacteria	Rhizobiales		Methyloceanibacter	22	9	2.44	0.41
Bacteria		Proteobacteria	Betaproteobacteria	Burkholderiales		Methylibium	350	96	3.65	0.27
Bacteria		Cyanobacteria		Stigonematales		Mastigocladus	2	3	0.67	1.5
Bacteria		Proteobacteria	Betaproteobacteria	Burkholderiales		Leptothrix	73	13	5.62	0.18
Bacteria		Firmicutes	Clostridia	Clostridiales		Intestinimonas	3	2	1.5	0.67
Bacteria		Proteobacteria	Betaproteobacteria	Burkholderiales		Ideonella	185	53	3.49	0.29
Bacteria		Firmicutes	Clostridia	Clostridiales		Gottschalkia	3	0	NA	0
Bacteria		Cyanobacteria	Gloeobacteria	Gloeobacterales		Gloeobacter	13	15	0.87	1.15
Bacteria		Firmicutes	Bacilli	Bacillales		Gemella	27	0	NA	0
Bacteria		Cyanobacteria		Stigonematales		Fischerella	2	2	1	1
Bacteria		Proteobacteria	Gammaproteobacteria	Thiotrichales		Fangia	1	0	NA	0
Bacteria		Firmicutes	Bacilli	Bacillales		Exiguobacterium	28	3	9.33	0.11
Bacteria		Firmicutes	Clostridia	Clostridiales		Epulopiscium	4	0	NA	0
Bacteria		Proteobacteria	Alphaproteobacteria	Rhodospirillales		Elioraea	72	34	2.12	0.47
Bacteria		Cyanobacteria		Stigonematales		Chlorogloeopsis	0	1	0	#DIV/0!
Bacteria		Bacteroidetes	Bacteroidia	Bacteroidales		Candidatus_Azobacteroides	0	1	0	#DIV/0!
Bacteria		Proteobacteria	Alphaproteobacteria	Rickettsiales		Caedibacter	0	2	0	#DIV/0!
Bacteria		Acidobacteria	Solibacteres	Solibacterales		Bryobacter	14	10	1.4	0.71
Bacteria		Proteobacteria	Betaproteobacteria	Burkholderiales		Aquincola	48	23	2.09	0.48
Bacteria		Proteobacteria	Betaproteobacteria	Burkholderiales		Aquabacterium	64	18	3.56	0.28
Bacteria		Proteobacteria	Gammaproteobacteria	Xanthomonadales	Xanthomonadaceae	Arenimonas	571	371	1.54	0.65
Bacteria		Proteobacteria	Gammaproteobacteria	Xanthomonadales	Xanthomonadaceae	Luteimonas	908	448	2.03	0.49
Bacteria		Proteobacteria	Gammaproteobacteria	Xanthomonadales	Xanthomonadaceae	Lysobacter	3226	1557	2.07	0.48
Bacteria		Proteobacteria	Gammaproteobacteria	Xanthomonadales	Xanthomonadaceae	Pseudoxanthomonas	2933	492	5.96	0.17
Bacteria		Proteobacteria	Gammaproteobacteria	Xanthomonadales	Xanthomonadaceae	Silanimonas	79	39	2.03	0.49
Bacteria		Proteobacteria	Gammaproteobacteria	Xanthomonadales	Xanthomonadaceae	Stenotrophomonas	4745	10881	0.44	2.29
Bacteria		Proteobacteria	Gammaproteobacteria	Xanthomonadales	Xanthomonadaceae	Thermomonas	225	121	1.86	0.54
Bacteria		Proteobacteria	Gammaproteobacteria	Xanthomonadales	Xanthomonadaceae	Xanthomonas	3150	1138	2.77	0.36
Bacteria		Proteobacteria	Gammaproteobacteria	Xanthomonadales	Xanthomonadaceae	Xylella	9	2	4.5	0.22
Bacteria		Proteobacteria	Alphaproteobacteria	Rhizobiales	Xanthobacteraceae	Azorhizobium	49	31	1.58	0.63
Bacteria		Proteobacteria	Alphaproteobacteria	Rhizobiales	Xanthobacteraceae	Pseudolabrys	133	39	3.41	0.29
Bacteria		Proteobacteria	Alphaproteobacteria	Rhizobiales	Xanthobacteraceae	Starkeya	36	22	1.64	0.61
Bacteria		Proteobacteria	Alphaproteobacteria	Rhizobiales	Xanthobacteraceae	Xanthobacter	79	56	1.41	0.71
Bacteria		Actinobacteria	Actinobacteria	Corynebacteriales	Williamsiaceae	Williamsia	13	23	0.57	1.77
Bacteria		Proteobacteria	Gammaproteobacteria	Chromatiales	Wenzhouxiangellaceae	Wenzhouxiangella	111	34	3.26	0.31
Bacteria		Proteobacteria	Deltaproteobacteria	Myxococcales	Vulgatibacteraceae	Vulgatibacter	24	17	1.41	0.71
Bacteria		Proteobacteria	Gammaproteobacteria	Vibrionales	Vibrionaceae	Aliivibrio	2	4	0.5	2
Bacteria		Proteobacteria	Gammaproteobacteria	Vibrionales	Vibrionaceae	Candidatus_Photodesmus	1	1	1	1
Bacteria		Proteobacteria	Gammaproteobacteria	Vibrionales	Vibrionaceae	Enterovibrio	1	1	1	1
Bacteria		Proteobacteria	Gammaproteobacteria	Vibrionales	Vibrionaceae	Grimontia	7	0	NA	0
Bacteria		Proteobacteria	Gammaproteobacteria	Vibrionales	Vibrionaceae	Photobacterium	27	61	0.44	2.26
Bacteria		Proteobacteria	Gammaproteobacteria	Vibrionales	Vibrionaceae	Salinivibrio	5	9	0.56	1.8
Bacteria		Proteobacteria	Gammaproteobacteria	Vibrionales	Vibrionaceae	Vibrio	264	646	0.41	2.45
Bacteria		Verrucomicrobia	Verrucomicrobiae	Verrucomicrobiales	Verrucomicrobiaceae	Haloferula	12	14	0.86	1.17
Bacteria		Verrucomicrobia	Verrucomicrobiae	Verrucomicrobiales	Verrucomicrobiaceae	Verrucomicrobium	23	21	1.1	0.91
Bacteria		Verrucomicrobia	Verrucomicrobiae	Verrucomicrobiales	Verrucomicrobia_subdivision_3	Pedosphaera	10	16	0.63	1.6
Bacteria		Firmicutes	Negativicutes	Selenomonadales	Veillonellaceae	Acetonema	4	0	NA	0
Bacteria		Firmicutes	Negativicutes	Selenomonadales	Veillonellaceae	Centipeda	1	1	1	1
Bacteria		Firmicutes	Negativicutes	Selenomonadales	Veillonellaceae	Dialister	7	1	7	0.14
Bacteria		Firmicutes	Negativicutes	Selenomonadales	Veillonellaceae	Megasphaera	11	1	11	0.09
Bacteria		Firmicutes	Negativicutes	Selenomonadales	Veillonellaceae	Mitsuokella	4	6	0.67	1.5
Bacteria		Firmicutes	Negativicutes	Selenomonadales	Veillonellaceae	Pelosinus	15	2	7.5	0.13
Bacteria		Firmicutes	Negativicutes	Selenomonadales	Veillonellaceae	Selenomonas	51	12	4.25	0.24
Bacteria		Firmicutes	Negativicutes	Selenomonadales	Veillonellaceae	Thermosinus	7	3	2.33	0.43
Bacteria		Firmicutes	Negativicutes	Selenomonadales	Veillonellaceae	Veillonella	4	0	NA	0
Bacteria		Actinobacteria	Actinobacteria	Corynebacteriales	Tsukamurellaceae	Tsukamurella	21	14	1.5	0.67
Bacteria		Deinococcus-Thermus	Deinococci	Deinococcales	Trueperaceae	Truepera	5	4	1.25	0.8
Bacteria		Proteobacteria	Gammaproteobacteria	Thiotrichales	Thiotrichaceae	Beggiatoa	2	0	NA	0
Bacteria		Proteobacteria	Gammaproteobacteria	Thiotrichales	Thiotrichaceae	Leucothrix	2	0	NA	0
Bacteria		Proteobacteria	Gammaproteobacteria	Thiotrichales	Thiotrichaceae	Thioploca	15	0	NA	0
Bacteria		Proteobacteria	Gammaproteobacteria	Thiotrichales	Thiotrichaceae	Thiothrix	36	13	2.77	0.36
Bacteria		Thermotogae	Thermotogae	Thermotogales	Thermotogaceae	Thermotoga	2	0	NA	0
Bacteria		Actinobacteria	Actinobacteria	Streptosporangiales	Thermomonosporaceae	Actinomadura	439	7973	0.06	18.16
Bacteria		Actinobacteria	Actinobacteria	Streptosporangiales	Thermomonosporaceae	Spirillospora	60	803	0.07	13.38
Bacteria		Actinobacteria	Actinobacteria	Streptosporangiales	Thermomonosporaceae	Thermomonospora	71	194	0.37	2.73
Bacteria		Chloroflexi	Thermomicrobia	Thermomicrobiales	Thermomicrobiaceae	Thermomicrobium	2	3	0.67	1.5
Bacteria		Chloroflexi	Ktedonobacteria	Thermogemmatisporales	Thermogemmatisporaceae	Thermogemmatispora	3	2	1.5	0.67
Bacteria		Thermodesulfobacteria	Thermodesulfobacteria	Thermodesulfobacteriales	Thermodesulfobacteriaceae	Thermodesulfatator	1	1	1	1
Bacteria		Thermodesulfobacteria	Thermodesulfobacteria	Thermodesulfobacteriales	Thermodesulfobacteriaceae	Thermodesulfobacterium	0	1	0	#DIV/0!
Bacteria		Firmicutes	Clostridia	Thermoanaerobacterales	Thermoanaerobacterales_Family_III_Incertae_Sedis	Caldicellulosiruptor	2	1	2	0.5
Bacteria		Firmicutes	Clostridia	Thermoanaerobacterales	Thermoanaerobacterales_Family_III_Incertae_Sedis	Syntrophaceticus	1	1	1	1
Bacteria		Firmicutes	Clostridia	Thermoanaerobacterales	Thermoanaerobacterales_Family_III_Incertae_Sedis	Thermoanaerobacterium	3	0	NA	0
Bacteria		Firmicutes	Clostridia	Thermoanaerobacterales	Thermoanaerobacterales_Family_III_Incertae_Sedis	Thermosediminibacter	0	1	0	#DIV/0!
Bacteria		Firmicutes	Clostridia	Thermoanaerobacterales	Thermoanaerobacteraceae	Desulfovirgula	2	2	1	1
Bacteria		Firmicutes	Clostridia	Thermoanaerobacterales	Thermoanaerobacteraceae	Moorella	3	1	3	0.33
Bacteria		Firmicutes	Clostridia	Thermoanaerobacterales	Thermoanaerobacteraceae	Tepidanaerobacter	0	1	0	#DIV/0!
Bacteria		Firmicutes	Clostridia	Thermoanaerobacterales	Thermoanaerobacteraceae	Thermacetogenium	0	1	0	#DIV/0!
Bacteria		Firmicutes	Bacilli	Bacillales	Thermoactinomycetaceae	Desmospora	1	0	NA	0
Bacteria		Firmicutes	Bacilli	Bacillales	Thermoactinomycetaceae	Shimazuella	1	0	NA	0
Bacteria		Firmicutes	Bacilli	Bacillales	Thermoactinomycetaceae	Thermoactinomyces	3	7	0.43	2.33
Bacteria		Proteobacteria	Acidithiobacillia	Acidithiobacillales	Thermithiobacillaceae	Thermithiobacillus	69	22	3.14	0.32
Bacteria		Deinococcus-Thermus	Deinococci	Thermales	Thermaceae	Marinithermus	5	3	1.67	0.6
Bacteria		Deinococcus-Thermus	Deinococci	Thermales	Thermaceae	Meiothermus	20	22	0.91	1.1
Bacteria		Deinococcus-Thermus	Deinococci	Thermales	Thermaceae	Oceanithermus	2	6	0.33	3
Bacteria		Deinococcus-Thermus	Deinococci	Thermales	Thermaceae	Thermus	20	17	1.18	0.85
Bacteria		Firmicutes	Clostridia	Clostridiales	Syntrophomonadaceae	Dethiobacter	1	0	NA	0
Bacteria		Firmicutes	Clostridia	Clostridiales	Syntrophomonadaceae	Syntrophomonas	1	0	NA	0
Bacteria		Proteobacteria	Deltaproteobacteria	Syntrophobacterales	Syntrophobacteraceae	Syntrophobacter	4	4	1	1
Bacteria		Proteobacteria	Deltaproteobacteria	Syntrophobacterales	Syntrophaceae	Desulfobacca	1	0	NA	0
Bacteria		Proteobacteria	Deltaproteobacteria	Syntrophobacterales	Syntrophaceae	Desulfomonile	2	2	1	1
Bacteria		Proteobacteria	Deltaproteobacteria	Syntrophobacterales	Syntrophaceae	Syntrophus	0	1	0	#DIV/0!
Bacteria		Synergistetes	Synergistia	Synergistales	Synergistaceae	Aminiphilus	0	1	0	#DIV/0!
Bacteria		Synergistetes	Synergistia	Synergistales	Synergistaceae	Aminomonas	4	2	2	0.5
Bacteria		Synergistetes	Synergistia	Synergistales	Synergistaceae	Anaerobaculum	1	3	0.33	3
Bacteria		Synergistetes	Synergistia	Synergistales	Synergistaceae	Dethiosulfovibrio	0	1	0	#DIV/0!
Bacteria		Synergistetes	Synergistia	Synergistales	Synergistaceae	Jonquetella	1	5	0.2	5
Bacteria		Synergistetes	Synergistia	Synergistales	Synergistaceae	Pyramidobacter	1118	3	372.67	0
Bacteria		Synergistetes	Synergistia	Synergistales	Synergistaceae	Thermanaerovibrio	3	1	3	0.33
Bacteria		Firmicutes	Clostridia	Clostridiales	Symbiobacteriaceae	Symbiobacterium	14	11	1.27	0.79
Bacteria		Proteobacteria	Betaproteobacteria	Burkholderiales	Sutterellaceae	Sutterella	33	9	3.67	0.27
Bacteria		Proteobacteria	Betaproteobacteria	Sulfuricellales	Sulfuricellaceae	Sulfuricella	75	16	4.69	0.21
Bacteria		Proteobacteria	Gammaproteobacteria	Aeromonadales	Succinivibrionaceae	Succinatimonas	3	0	NA	0
Bacteria		Proteobacteria	Gammaproteobacteria	Aeromonadales	Succinivibrionaceae	Succinimonas	2	0	NA	0
Bacteria		Proteobacteria	Gammaproteobacteria	Aeromonadales	Succinivibrionaceae	Succinivibrio	2	1	2	0.5
Bacteria		Actinobacteria	Actinobacteria	Streptosporangiales	Streptosporangiaceae	Herbidospora	857	1315	0.65	1.53
Bacteria		Actinobacteria	Actinobacteria	Streptosporangiales	Streptosporangiaceae	Microbispora	1449	2362	0.61	1.63
Bacteria		Actinobacteria	Actinobacteria	Streptosporangiales	Streptosporangiaceae	Microtetraspora	1497	1936	0.77	1.29
Bacteria		Actinobacteria	Actinobacteria	Streptosporangiales	Streptosporangiaceae	Nonomuraea	2487	3687	0.67	1.48
Bacteria		Actinobacteria	Actinobacteria	Streptosporangiales	Streptosporangiaceae	Streptosporangium	34897	44163	0.79	1.27
Bacteria		Actinobacteria	Actinobacteria	Streptomycetales	Streptomycetaceae	Kitasatospora	321	594	0.54	1.85
Bacteria		Actinobacteria	Actinobacteria	Streptomycetales	Streptomycetaceae	Streptacidiphilus	325	614	0.53	1.89
Bacteria		Actinobacteria	Actinobacteria	Streptomycetales	Streptomycetaceae	Streptomyces	33214	44291	0.75	1.33
Bacteria		Firmicutes	Bacilli	Lactobacillales	Streptococcaceae	Lactococcus	0	3	0	#DIV/0!
Bacteria		Firmicutes	Bacilli	Lactobacillales	Streptococcaceae	Streptococcus	1176	86	13.67	0.07
Bacteria		Firmicutes	Bacilli	Bacillales	Staphylococcaceae	Nosocomiicoccus	1	0	NA	0
Bacteria		Firmicutes	Bacilli	Bacillales	Staphylococcaceae	Salinicoccus	1	1	1	1
Bacteria		Firmicutes	Bacilli	Bacillales	Staphylococcaceae	Staphylococcus	23	21	1.1	0.91
Bacteria		Actinobacteria	Actinobacteria	Frankiales	Sporichthyaceae	Sporichthya	29	39	0.74	1.34
Bacteria		Proteobacteria	Gammaproteobacteria	Cellvibrionales	Spongiibacteraceae	Dasania	1	3	0.33	3
Bacteria		Proteobacteria	Gammaproteobacteria	Cellvibrionales	Spongiibacteraceae	Spongiibacter	58	7	8.29	0.12
Bacteria		Tenericutes	Mollicutes	Entomoplasmatales	Spiroplasmataceae	Spiroplasma	3	1	3	0.33
Bacteria		Spirochaetes	Spirochaetia	Spirochaetales	Spirochaetaceae	Sphaerochaeta	1	1	1	1
Bacteria		Spirochaetes	Spirochaetia	Spirochaetales	Spirochaetaceae	Spirochaeta	12	9	1.33	0.75
Bacteria		Spirochaetes	Spirochaetia	Spirochaetales	Spirochaetaceae	Treponema	312	7	44.57	0.02
Bacteria		Proteobacteria	Alphaproteobacteria	Sphingomonadales	Sphingomonadaceae	Blastomonas	7	7	1	1
Bacteria		Proteobacteria	Alphaproteobacteria	Sphingomonadales	Sphingomonadaceae	Citromicrobium	19	19	1	1
Bacteria		Proteobacteria	Alphaproteobacteria	Sphingomonadales	Sphingomonadaceae	Novosphingobium	140	76	1.84	0.54
Bacteria		Proteobacteria	Alphaproteobacteria	Sphingomonadales	Sphingomonadaceae	Sandarakinorhabdus	20	18	1.11	0.9
Bacteria		Proteobacteria	Alphaproteobacteria	Sphingomonadales	Sphingomonadaceae	Sphingobium	114	62	1.84	0.54
Bacteria		Proteobacteria	Alphaproteobacteria	Sphingomonadales	Sphingomonadaceae	Sphingomonas	543	536	1.01	0.99
Bacteria		Proteobacteria	Alphaproteobacteria	Sphingomonadales	Sphingomonadaceae	Sphingopyxis	248	257	0.96	1.04
Bacteria		Proteobacteria	Alphaproteobacteria	Sphingomonadales	Sphingomonadaceae	Zymomonas	1	0	NA	0
Bacteria		Bacteroidetes	Sphingobacteriia	Sphingobacteriales	Sphingobacteriaceae	Arcticibacter	0	1	0	#DIV/0!
Bacteria		Bacteroidetes	Sphingobacteriia	Sphingobacteriales	Sphingobacteriaceae	Mucilaginibacter	2	2	1	1
Bacteria		Bacteroidetes	Sphingobacteriia	Sphingobacteriales	Sphingobacteriaceae	Olivibacter	2	2	1	1
Bacteria		Bacteroidetes	Sphingobacteriia	Sphingobacteriales	Sphingobacteriaceae	Pedobacter	12	41	0.29	3.42
Bacteria		Bacteroidetes	Sphingobacteriia	Sphingobacteriales	Sphingobacteriaceae	Pseudopedobacter	1	2	0.5	2
Bacteria		Bacteroidetes	Sphingobacteriia	Sphingobacteriales	Sphingobacteriaceae	Solitalea	0	1	0	#DIV/0!
Bacteria		Bacteroidetes	Sphingobacteriia	Sphingobacteriales	Sphingobacteriaceae	Sphingobacterium	24	24	1	1
Bacteria		Chloroflexi	Thermomicrobia	Sphaerobacterales	Sphaerobacteraceae	Nitrolancea	2	12	0.17	6
Bacteria		Chloroflexi	Thermomicrobia	Sphaerobacterales	Sphaerobacteraceae	Sphaerobacter	7	34	0.21	4.86
Bacteria		Actinobacteria	Thermoleophilia	Solirubrobacterales	Solirubrobacteraceae	Solirubrobacter	54	92	0.59	1.7
Bacteria		Acidobacteria	Solibacteres	Solibacterales	Solibacteraceae	Candidatus_Solibacter	39	35	1.11	0.9
Bacteria		Proteobacteria	Alphaproteobacteria	Sneathiellales	Sneathiellaceae	Sneathiella	1	1	1	1
Bacteria		Proteobacteria	Gammaproteobacteria	Nevskiales	Sinobacteraceae	Hydrocarboniphaga	75	28	2.68	0.37
Bacteria		Proteobacteria	Gammaproteobacteria	Nevskiales	Sinobacteraceae	Nevskia	150	45	3.33	0.3
Bacteria		Proteobacteria	Gammaproteobacteria	Nevskiales	Sinobacteraceae	Polycyclovorans	38	23	1.65	0.61
Bacteria		Proteobacteria	Gammaproteobacteria	Nevskiales	Sinobacteraceae	Solimonas	191	94	2.03	0.49
Bacteria		Chlamydiae	Chlamydiia	Chlamydiales	Simkaniaceae	Simkania	0	1	0	#DIV/0!
Bacteria		Proteobacteria	Gammaproteobacteria	Alteromonadales	Shewanellaceae	Shewanella	112	747	0.15	6.67
Bacteria		Actinobacteria	Actinobacteria	Corynebacteriales	Segniliparaceae	Segniliparus	11	16	0.69	1.45
Bacteria		Cyanobacteria		Nostocales	Scytonemataceae	Scytonema	16	15	1.07	0.94
Bacteria		Bacteroidetes	Sphingobacteriia	Sphingobacteriales	Saprospiraceae	Haliscomenobacter	2	2	1	1
Bacteria		Bacteroidetes	Sphingobacteriia	Sphingobacteriales	Saprospiraceae	Lewinella	0	1	0	#DIV/0!
Bacteria		Bacteroidetes	Sphingobacteriia	Sphingobacteriales	Saprospiraceae	Phaeodactylibacter	1	0	NA	0
Bacteria		Actinobacteria	Actinobacteria	Micrococcales	Sanguibacteraceae	Sanguibacter	21	11	1.91	0.52
Bacteria		Proteobacteria	Deltaproteobacteria	Myxococcales	Sandaracinaceae	Sandaracinus	51	51	1	1
Bacteria		Proteobacteria	Gammaproteobacteria	Salinisphaerales	Salinisphaeraceae	Salinisphaera	67	44	1.52	0.66
Bacteria		Proteobacteria	Gammaproteobacteria	Oceanospirillales	Saccharospirillaceae	Gynuella	4	6	0.67	1.5
Bacteria		Proteobacteria	Gammaproteobacteria	Oceanospirillales	Saccharospirillaceae	Reinekea	2	2	1	1
Bacteria		Proteobacteria	Gammaproteobacteria	Oceanospirillales	Saccharospirillaceae	Saccharospirillum	9	3	3	0.33
Bacteria		Firmicutes	Clostridia	Clostridiales	Ruminococcaceae	Anaerotruncus	2	1	2	0.5
Bacteria		Firmicutes	Clostridia	Clostridiales	Ruminococcaceae	Candidatus_Soleaferrea	0	1	0	#DIV/0!
Bacteria		Firmicutes	Clostridia	Clostridiales	Ruminococcaceae	Ethanoligenens	3	0	NA	0
Bacteria		Firmicutes	Clostridia	Clostridiales	Ruminococcaceae	Mageeibacillus	0	1	0	#DIV/0!
Bacteria		Firmicutes	Clostridia	Clostridiales	Ruminococcaceae	Ruminiclostridium	13	11	1.18	0.85
Bacteria		Firmicutes	Clostridia	Clostridiales	Ruminococcaceae	Ruminococcus	1	1	1	1
Bacteria		Actinobacteria	Rubrobacteria	Rubrobacterales	Rubrobacteraceae	Rubrobacter	16	14	1.14	0.88
Bacteria		Verrucomicrobia	Verrucomicrobiae	Verrucomicrobiales	Rubritaleaceae	Rubritalea	1	0	NA	0
Bacteria		Actinobacteria	Actinobacteria	Micrococcales	Ruaniaceae	Ruania	17	17	1	1
Bacteria		Chloroflexi	Chloroflexia	Chloroflexales	Roseiflexaceae	Roseiflexus	4	5	0.8	1.25
Bacteria		Cyanobacteria		Nostocales	Rivulariaceae	Calothrix	2	2	1	1
Bacteria		Bacteroidetes	Bacteroidia	Bacteroidales	Rikenellaceae	Alistipes	23	15	1.53	0.65
Bacteria		Bacteroidetes	Bacteroidia	Bacteroidales	Rikenellaceae	Rikenella	0	1	0	#DIV/0!
Bacteria		Proteobacteria	Alphaproteobacteria	Rickettsiales	Rickettsiaceae	Rickettsia	0	1	0	#DIV/0!
Bacteria		Bacteroidetes		Bacteroidetes_Order_II_Incertae_sedis	Rhodothermaceae	Rhodothermus	4	10	0.4	2.5
Bacteria		Bacteroidetes		Bacteroidetes_Order_II_Incertae_sedis	Rhodothermaceae	Salinibacter	2	4	0.5	2
Bacteria		Bacteroidetes		Bacteroidetes_Order_II_Incertae_sedis	Rhodothermaceae	Salisaeta	6	2	3	0.33
Bacteria		Proteobacteria	Alphaproteobacteria	Rhodospirillales	Rhodospirillaceae	Azospirillum	276	156	1.77	0.57
Bacteria		Proteobacteria	Alphaproteobacteria	Rhodospirillales	Rhodospirillaceae	Caenispirillum	34	23	1.48	0.68
Bacteria		Proteobacteria	Alphaproteobacteria	Rhodospirillales	Rhodospirillaceae	Dongia	204	108	1.89	0.53
Bacteria		Proteobacteria	Alphaproteobacteria	Rhodospirillales	Rhodospirillaceae	Elstera	9	10	0.9	1.11
Bacteria		Proteobacteria	Alphaproteobacteria	Rhodospirillales	Rhodospirillaceae	Fodinicurvata	32	14	2.29	0.44
Bacteria		Proteobacteria	Alphaproteobacteria	Rhodospirillales	Rhodospirillaceae	Inquilinus	80	72	1.11	0.9
Bacteria		Proteobacteria	Alphaproteobacteria	Rhodospirillales	Rhodospirillaceae	Magnetospira	17	11	1.55	0.65
Bacteria		Proteobacteria	Alphaproteobacteria	Rhodospirillales	Rhodospirillaceae	Magnetospirillum	125	52	2.4	0.42
Bacteria		Proteobacteria	Alphaproteobacteria	Rhodospirillales	Rhodospirillaceae	Nisaea	17	8	2.13	0.47
Bacteria		Proteobacteria	Alphaproteobacteria	Rhodospirillales	Rhodospirillaceae	Nitrospirillum	19	13	1.46	0.68
Bacteria		Proteobacteria	Alphaproteobacteria	Rhodospirillales	Rhodospirillaceae	Niveispirillum	12	2	6	0.17
Bacteria		Proteobacteria	Alphaproteobacteria	Rhodospirillales	Rhodospirillaceae	Novispirillum	11	8	1.38	0.73
Bacteria		Proteobacteria	Alphaproteobacteria	Rhodospirillales	Rhodospirillaceae	Oceanibaculum	54	18	3	0.33
Bacteria		Proteobacteria	Alphaproteobacteria	Rhodospirillales	Rhodospirillaceae	Pararhodospirillum	10	7	1.43	0.7
Bacteria		Proteobacteria	Alphaproteobacteria	Rhodospirillales	Rhodospirillaceae	Phaeospirillum	24	9	2.67	0.38
Bacteria		Proteobacteria	Alphaproteobacteria	Rhodospirillales	Rhodospirillaceae	Rhodospirillum	57	28	2.04	0.49
Bacteria		Proteobacteria	Alphaproteobacteria	Rhodospirillales	Rhodospirillaceae	Rhodovibrio	37	21	1.76	0.57
Bacteria		Proteobacteria	Alphaproteobacteria	Rhodospirillales	Rhodospirillaceae	Skermanella	83	45	1.84	0.54
Bacteria		Proteobacteria	Alphaproteobacteria	Rhodospirillales	Rhodospirillaceae	Thalassobaculum	32	22	1.45	0.69
Bacteria		Proteobacteria	Alphaproteobacteria	Rhodospirillales	Rhodospirillaceae	Thalassospira	19	14	1.36	0.74
Bacteria		Proteobacteria	Alphaproteobacteria	Rhodospirillales	Rhodospirillaceae	Tistrella	40	17	2.35	0.43
Bacteria		Proteobacteria	Betaproteobacteria	Rhodocyclales	Rhodocyclaceae	Aromatoleum	51	18	2.83	0.35
Bacteria		Proteobacteria	Betaproteobacteria	Rhodocyclales	Rhodocyclaceae	Azoarcus	747	151	4.95	0.2
Bacteria		Proteobacteria	Betaproteobacteria	Rhodocyclales	Rhodocyclaceae	Azonexus	50	13	3.85	0.26
Bacteria		Proteobacteria	Betaproteobacteria	Rhodocyclales	Rhodocyclaceae	Azospira	55	12	4.58	0.22
Bacteria		Proteobacteria	Betaproteobacteria	Rhodocyclales	Rhodocyclaceae	Azovibrio	30	14	2.14	0.47
Bacteria		Proteobacteria	Betaproteobacteria	Rhodocyclales	Rhodocyclaceae	Dechloromonas	76	21	3.62	0.28
Bacteria		Proteobacteria	Betaproteobacteria	Rhodocyclales	Rhodocyclaceae	Methyloversatilis	248	59	4.2	0.24
Bacteria		Proteobacteria	Betaproteobacteria	Rhodocyclales	Rhodocyclaceae	Sulfuritalea	171	39	4.38	0.23
Bacteria		Proteobacteria	Betaproteobacteria	Rhodocyclales	Rhodocyclaceae	Thauera	623	228	2.73	0.37
Bacteria		Proteobacteria	Betaproteobacteria	Rhodocyclales	Rhodocyclaceae	Uliginosibacterium	24	3	8	0.13
Bacteria		Proteobacteria	Alphaproteobacteria	Rhizobiales	Rhodobiaceae	Afifella	22	11	2	0.5
Bacteria		Proteobacteria	Alphaproteobacteria	Rhizobiales	Rhodobiaceae	Amorphus	23	11	2.09	0.48
Bacteria		Proteobacteria	Alphaproteobacteria	Rhizobiales	Rhodobiaceae	Candidatus_Phaeomarinobacter	4	3	1.33	0.75
Bacteria		Proteobacteria	Alphaproteobacteria	Rhizobiales	Rhodobiaceae	Lutibaculum	25	16	1.56	0.64
Bacteria		Proteobacteria	Alphaproteobacteria	Rhizobiales	Rhodobiaceae	Parvibaculum	314	210	1.5	0.67
Bacteria		Proteobacteria	Alphaproteobacteria	Rhizobiales	Rhodobiaceae	Tepidicaulis	17	5	3.4	0.29
Bacteria		Proteobacteria	Alphaproteobacteria	Rhodobacterales	Rhodobacteraceae	Actibacterium	8	4	2	0.5
Bacteria		Proteobacteria	Alphaproteobacteria	Rhodobacterales	Rhodobacteraceae	Aestuariivita	17	4	4.25	0.24
Bacteria		Proteobacteria	Alphaproteobacteria	Rhodobacterales	Rhodobacteraceae	Ahrensia	2	2	1	1
Bacteria		Proteobacteria	Alphaproteobacteria	Rhodobacterales	Rhodobacteraceae	Aliiroseovarius	2	0	NA	0
Bacteria		Proteobacteria	Alphaproteobacteria	Rhodobacterales	Rhodobacteraceae	Celeribacter	6	8	0.75	1.33
Bacteria		Proteobacteria	Alphaproteobacteria	Rhodobacterales	Rhodobacteraceae	Citreicella	11	6	1.83	0.55
Bacteria		Proteobacteria	Alphaproteobacteria	Rhodobacterales	Rhodobacteraceae	Confluentimicrobium	3	2	1.5	0.67
Bacteria		Proteobacteria	Alphaproteobacteria	Rhodobacterales	Rhodobacteraceae	Defluviimonas	6	3	2	0.5
Bacteria		Proteobacteria	Alphaproteobacteria	Rhodobacterales	Rhodobacteraceae	Dinoroseobacter	11	2	5.5	0.18
Bacteria		Proteobacteria	Alphaproteobacteria	Rhodobacterales	Rhodobacteraceae	Gemmobacter	12	11	1.09	0.92
Bacteria		Proteobacteria	Alphaproteobacteria	Rhodobacterales	Rhodobacteraceae	Haematobacter	14	4	3.5	0.29
Bacteria		Proteobacteria	Alphaproteobacteria	Rhodobacterales	Rhodobacteraceae	Jannaschia	26	13	2	0.5
Bacteria		Proteobacteria	Alphaproteobacteria	Rhodobacterales	Rhodobacteraceae	Ketogulonicigenium	6	1	6	0.17
Bacteria		Proteobacteria	Alphaproteobacteria	Rhodobacterales	Rhodobacteraceae	Labrenzia	30	8	3.75	0.27
Bacteria		Proteobacteria	Alphaproteobacteria	Rhodobacterales	Rhodobacteraceae	Leisingera	35	23	1.52	0.66
Bacteria		Proteobacteria	Alphaproteobacteria	Rhodobacterales	Rhodobacteraceae	Litoreibacter	5	2	2.5	0.4
Bacteria		Proteobacteria	Alphaproteobacteria	Rhodobacterales	Rhodobacteraceae	Loktanella	37	26	1.42	0.7
Bacteria		Proteobacteria	Alphaproteobacteria	Rhodobacterales	Rhodobacteraceae	Maribius	7	4	1.75	0.57
Bacteria		Proteobacteria	Alphaproteobacteria	Rhodobacterales	Rhodobacteraceae	Marinovum	5	7	0.71	1.4
Bacteria		Proteobacteria	Alphaproteobacteria	Rhodobacterales	Rhodobacteraceae	Maritimibacter	6	3	2	0.5
Bacteria		Proteobacteria	Alphaproteobacteria	Rhodobacterales	Rhodobacteraceae	Nereida	2	0	NA	0
Bacteria		Proteobacteria	Alphaproteobacteria	Rhodobacterales	Rhodobacteraceae	Nesiotobacter	1	4	0.25	4
Bacteria		Proteobacteria	Alphaproteobacteria	Rhodobacterales	Rhodobacteraceae	Oceanibulbus	3	1	3	0.33
Bacteria		Proteobacteria	Alphaproteobacteria	Rhodobacterales	Rhodobacteraceae	Oceanicola	60	27	2.22	0.45
Bacteria		Proteobacteria	Alphaproteobacteria	Rhodobacterales	Rhodobacteraceae	Oceaniovalibus	9	6	1.5	0.67
Bacteria		Proteobacteria	Alphaproteobacteria	Rhodobacterales	Rhodobacteraceae	Octadecabacter	5	3	1.67	0.6
Bacteria		Proteobacteria	Alphaproteobacteria	Rhodobacterales	Rhodobacteraceae	Paenirhodobacter	10	2	5	0.2
Bacteria		Proteobacteria	Alphaproteobacteria	Rhodobacterales	Rhodobacteraceae	Pannonibacter	13	3	4.33	0.23
Bacteria		Proteobacteria	Alphaproteobacteria	Rhodobacterales	Rhodobacteraceae	Paracoccus	169	97	1.74	0.57
Bacteria		Proteobacteria	Alphaproteobacteria	Rhodobacterales	Rhodobacteraceae	Pelagibaca	8	5	1.6	0.63
Bacteria		Proteobacteria	Alphaproteobacteria	Rhodobacterales	Rhodobacteraceae	Phaeobacter	13	3	4.33	0.23
Bacteria		Proteobacteria	Alphaproteobacteria	Rhodobacterales	Rhodobacteraceae	Planktomarina	9	0	NA	0
Bacteria		Proteobacteria	Alphaproteobacteria	Rhodobacterales	Rhodobacteraceae	Ponticoccus	39	12	3.25	0.31
Bacteria		Proteobacteria	Alphaproteobacteria	Rhodobacterales	Rhodobacteraceae	Pseudodonghicola	8	4	2	0.5
Bacteria		Proteobacteria	Alphaproteobacteria	Rhodobacterales	Rhodobacteraceae	Pseudooceanicola	5	4	1.25	0.8
Bacteria		Proteobacteria	Alphaproteobacteria	Rhodobacterales	Rhodobacteraceae	Pseudophaeobacter	2	0	NA	0
Bacteria		Proteobacteria	Alphaproteobacteria	Rhodobacterales	Rhodobacteraceae	Pseudorhodobacter	19	6	3.17	0.32
Bacteria		Proteobacteria	Alphaproteobacteria	Rhodobacterales	Rhodobacteraceae	Pseudovibrio	6	2	3	0.33
Bacteria		Proteobacteria	Alphaproteobacteria	Rhodobacterales	Rhodobacteraceae	Puniceibacterium	5	1	5	0.2
Bacteria		Proteobacteria	Alphaproteobacteria	Rhodobacterales	Rhodobacteraceae	Rhodobacter	61	27	2.26	0.44
Bacteria		Proteobacteria	Alphaproteobacteria	Rhodobacterales	Rhodobacteraceae	Rhodovulum	81	31	2.61	0.38
Bacteria		Proteobacteria	Alphaproteobacteria	Rhodobacterales	Rhodobacteraceae	Roseibacterium	7	2	3.5	0.29
Bacteria		Proteobacteria	Alphaproteobacteria	Rhodobacterales	Rhodobacteraceae	Roseibium	2	1	2	0.5
Bacteria		Proteobacteria	Alphaproteobacteria	Rhodobacterales	Rhodobacteraceae	Roseivivax	40	19	2.11	0.48
Bacteria		Proteobacteria	Alphaproteobacteria	Rhodobacterales	Rhodobacteraceae	Roseobacter	18	7	2.57	0.39
Bacteria		Proteobacteria	Alphaproteobacteria	Rhodobacterales	Rhodobacteraceae	Roseovarius	42	38	1.11	0.9
Bacteria		Proteobacteria	Alphaproteobacteria	Rhodobacterales	Rhodobacteraceae	Rubellimicrobium	18	13	1.38	0.72
Bacteria		Proteobacteria	Alphaproteobacteria	Rhodobacterales	Rhodobacteraceae	Ruegeria	35	19	1.84	0.54
Bacteria		Proteobacteria	Alphaproteobacteria	Rhodobacterales	Rhodobacteraceae	Sagittula	11	6	1.83	0.55
Bacteria		Proteobacteria	Alphaproteobacteria	Rhodobacterales	Rhodobacteraceae	Salipiger	8	4	2	0.5
Bacteria		Proteobacteria	Alphaproteobacteria	Rhodobacterales	Rhodobacteraceae	Sedimentitalea	2	2	1	1
Bacteria		Proteobacteria	Alphaproteobacteria	Rhodobacterales	Rhodobacteraceae	Sediminimonas	6	4	1.5	0.67
Bacteria		Proteobacteria	Alphaproteobacteria	Rhodobacterales	Rhodobacteraceae	Shimia	3	6	0.5	2
Bacteria		Proteobacteria	Alphaproteobacteria	Rhodobacterales	Rhodobacteraceae	Stappia	23	12	1.92	0.52
Bacteria		Proteobacteria	Alphaproteobacteria	Rhodobacterales	Rhodobacteraceae	Sulfitobacter	24	12	2	0.5
Bacteria		Proteobacteria	Alphaproteobacteria	Rhodobacterales	Rhodobacteraceae	Tateyamaria	8	4	2	0.5
Bacteria		Proteobacteria	Alphaproteobacteria	Rhodobacterales	Rhodobacteraceae	Thalassobacter	4	1	4	0.25
Bacteria		Proteobacteria	Alphaproteobacteria	Rhodobacterales	Rhodobacteraceae	Thalassobius	12	4	3	0.33
Bacteria		Proteobacteria	Alphaproteobacteria	Rhodobacterales	Rhodobacteraceae	Thioclava	12	7	1.71	0.58
Bacteria		Proteobacteria	Alphaproteobacteria	Rhodobacterales	Rhodobacteraceae	Tropicibacter	13	5	2.6	0.38
Bacteria		Proteobacteria	Alphaproteobacteria	Rhodobacterales	Rhodobacteraceae	Wenxinia	14	7	2	0.5
Bacteria		Proteobacteria	Gammaproteobacteria	Xanthomonadales	Rhodanobacteraceae	Dyella	1197	644	1.86	0.54
Bacteria		Proteobacteria	Gammaproteobacteria	Xanthomonadales	Rhodanobacteraceae	Frateuria	898	519	1.73	0.58
Bacteria		Proteobacteria	Gammaproteobacteria	Xanthomonadales	Rhodanobacteraceae	Luteibacter	606	337	1.8	0.56
Bacteria		Proteobacteria	Gammaproteobacteria	Xanthomonadales	Rhodanobacteraceae	Mizugakiibacter	271	458	0.59	1.69
Bacteria		Proteobacteria	Gammaproteobacteria	Xanthomonadales	Rhodanobacteraceae	Oleiagrimonas	310	588	0.53	1.9
Bacteria		Proteobacteria	Gammaproteobacteria	Xanthomonadales	Rhodanobacteraceae	Rhodanobacter	29848	8782	3.4	0.29
Bacteria		Proteobacteria	Gammaproteobacteria	Xanthomonadales	Rhodanobacteraceae	Rudaea	138	113	1.22	0.82
Bacteria		Proteobacteria	Alphaproteobacteria	Rhizobiales	Rhizobiaceae	Agrobacterium	60	21	2.86	0.35
Bacteria		Proteobacteria	Alphaproteobacteria	Rhizobiales	Rhizobiaceae	Candidatus_Liberibacter	2	0	NA	0
Bacteria		Proteobacteria	Alphaproteobacteria	Rhizobiales	Rhizobiaceae	Ensifer	73	36	2.03	0.49
Bacteria		Proteobacteria	Alphaproteobacteria	Rhizobiales	Rhizobiaceae	Kaistia	64	33	1.94	0.52
Bacteria		Proteobacteria	Alphaproteobacteria	Rhizobiales	Rhizobiaceae	Neorhizobium	11	7	1.57	0.64
Bacteria		Proteobacteria	Alphaproteobacteria	Rhizobiales	Rhizobiaceae	Rhizobium	563	309	1.82	0.55
Bacteria		Proteobacteria	Alphaproteobacteria	Rhizobiales	Rhizobiaceae	Shinella	23	18	1.28	0.78
Bacteria		Proteobacteria	Alphaproteobacteria	Rhizobiales	Rhizobiaceae	Sinorhizobium	85	59	1.44	0.69
Bacteria		Verrucomicrobia	Opitutae	Puniceicoccales	Puniceicoccaceae	Coraliomargarita	1	0	NA	0
Bacteria		Proteobacteria	Gammaproteobacteria	Alteromonadales	Psychromonadaceae	Psychromonas	13	7	1.86	0.54
Bacteria		Actinobacteria	Actinobacteria	Pseudonocardiales	Pseudonocardiaceae	Actinoalloteichus	23	46	0.5	2
Bacteria		Actinobacteria	Actinobacteria	Pseudonocardiales	Pseudonocardiaceae	Actinokineospora	136	172	0.79	1.26
Bacteria		Actinobacteria	Actinobacteria	Pseudonocardiales	Pseudonocardiaceae	Actinomycetospora	20	20	1	1
Bacteria		Actinobacteria	Actinobacteria	Pseudonocardiales	Pseudonocardiaceae	Actinosynnema	32	50	0.64	1.56
Bacteria		Actinobacteria	Actinobacteria	Pseudonocardiales	Pseudonocardiaceae	Allokutzneria	28	52	0.54	1.86
Bacteria		Actinobacteria	Actinobacteria	Pseudonocardiales	Pseudonocardiaceae	Amycolatopsis	409	757	0.54	1.85
Bacteria		Actinobacteria	Actinobacteria	Pseudonocardiales	Pseudonocardiaceae	Kibdelosporangium	262	185	1.42	0.71
Bacteria		Actinobacteria	Actinobacteria	Pseudonocardiales	Pseudonocardiaceae	Kutzneria	140	292	0.48	2.09
Bacteria		Actinobacteria	Actinobacteria	Pseudonocardiales	Pseudonocardiaceae	Lechevalieria	20	29	0.69	1.45
Bacteria		Actinobacteria	Actinobacteria	Pseudonocardiales	Pseudonocardiaceae	Lentzea	26	37	0.7	1.42
Bacteria		Actinobacteria	Actinobacteria	Pseudonocardiales	Pseudonocardiaceae	Prauserella	13	23	0.57	1.77
Bacteria		Actinobacteria	Actinobacteria	Pseudonocardiales	Pseudonocardiaceae	Pseudonocardia	207	381	0.54	1.84
Bacteria		Actinobacteria	Actinobacteria	Pseudonocardiales	Pseudonocardiaceae	Saccharomonospora	110	171	0.64	1.55
Bacteria		Actinobacteria	Actinobacteria	Pseudonocardiales	Pseudonocardiaceae	Saccharopolyspora	67	141	0.48	2.1
Bacteria		Actinobacteria	Actinobacteria	Pseudonocardiales	Pseudonocardiaceae	Saccharothrix	169	301	0.56	1.78
Bacteria		Actinobacteria	Actinobacteria	Pseudonocardiales	Pseudonocardiaceae	Sciscionella	33	49	0.67	1.48
Bacteria		Actinobacteria	Actinobacteria	Pseudonocardiales	Pseudonocardiaceae	Thermocrispum	32	49	0.65	1.53
Bacteria		Proteobacteria	Gammaproteobacteria	Pseudomonadales	Pseudomonadaceae	Azotobacter	43	25	1.72	0.58
Bacteria		Proteobacteria	Gammaproteobacteria	Pseudomonadales	Pseudomonadaceae	Pseudomonas	41222	53419	0.77	1.3
Bacteria		Proteobacteria	Gammaproteobacteria	Pseudomonadales	Pseudomonadaceae	Serpens	0	4	0	#DIV/0!
Bacteria		Proteobacteria	Gammaproteobacteria	Alteromonadales	Pseudoalteromonadaceae	Algicola	0	1	0	#DIV/0!
Bacteria		Proteobacteria	Gammaproteobacteria	Alteromonadales	Pseudoalteromonadaceae	Pseudoalteromonas	50	79	0.63	1.58
Bacteria		Actinobacteria	Actinobacteria	Propionibacteriales	Propionibacteriaceae	Aestuariimicrobium	4	4	1	1
Bacteria		Actinobacteria	Actinobacteria	Propionibacteriales	Propionibacteriaceae	Granulicoccus	13	11	1.18	0.85
Bacteria		Actinobacteria	Actinobacteria	Propionibacteriales	Propionibacteriaceae	Microlunatus	17	13	1.31	0.76
Bacteria		Actinobacteria	Actinobacteria	Propionibacteriales	Propionibacteriaceae	Propionibacterium	5079	70	72.56	0.01
Bacteria		Actinobacteria	Actinobacteria	Propionibacteriales	Propionibacteriaceae	Propionimicrobium	1	0	NA	0
Bacteria		Actinobacteria	Actinobacteria	Propionibacteriales	Propionibacteriaceae	Tessaracoccus	6	3	2	0.5
Bacteria		Actinobacteria	Actinobacteria	Micrococcales	Promicromonosporaceae	Cellulosimicrobium	18	19	0.95	1.06
Bacteria		Actinobacteria	Actinobacteria	Micrococcales	Promicromonosporaceae	Isoptericola	7	8	0.88	1.14
Bacteria		Actinobacteria	Actinobacteria	Micrococcales	Promicromonosporaceae	Promicromonospora	19	23	0.83	1.21
Bacteria		Actinobacteria	Actinobacteria	Micrococcales	Promicromonosporaceae	Xylanimonas	10	9	1.11	0.9
Bacteria		Bacteroidetes	Bacteroidia	Bacteroidales	Prolixibacteraceae	Draconibacterium	2	0	NA	0
Bacteria		Bacteroidetes	Bacteroidia	Bacteroidales	Prolixibacteraceae	Prolixibacter	1	0	NA	0
Bacteria		Bacteroidetes	Bacteroidia	Bacteroidales	Prolixibacteraceae	Sunxiuqinia	2	1	2	0.5
Bacteria		Cyanobacteria		Prochlorales	Prochlorococcaceae	Prochlorococcus	0	1	0	#DIV/0!
Bacteria		Bacteroidetes	Bacteroidia	Bacteroidales	Prevotellaceae	Alloprevotella	3	0	NA	0
Bacteria		Bacteroidetes	Bacteroidia	Bacteroidales	Prevotellaceae	Hallella	0	1	0	#DIV/0!
Bacteria		Bacteroidetes	Bacteroidia	Bacteroidales	Prevotellaceae	Prevotella	91	20	4.55	0.22
Bacteria		Proteobacteria	Gammaproteobacteria	Cellvibrionales	Porticoccaceae	Porticoccus	2	2	1	1
Bacteria		Bacteroidetes	Bacteroidia	Bacteroidales	Porphyromonadaceae	Barnesiella	0	1	0	#DIV/0!
Bacteria		Bacteroidetes	Bacteroidia	Bacteroidales	Porphyromonadaceae	Dysgonomonas	1	1	1	1
Bacteria		Bacteroidetes	Bacteroidia	Bacteroidales	Porphyromonadaceae	Parabacteroides	4	1	4	0.25
Bacteria		Bacteroidetes	Bacteroidia	Bacteroidales	Porphyromonadaceae	Porphyromonas	489	3	163	0.01
Bacteria		Bacteroidetes	Bacteroidia	Bacteroidales	Porphyromonadaceae	Proteiniphilum	1	3	0.33	3
Bacteria		Bacteroidetes	Bacteroidia	Bacteroidales	Porphyromonadaceae	Sanguibacteroides	8	8	1	1
Bacteria		Bacteroidetes	Bacteroidia	Bacteroidales	Porphyromonadaceae	Tannerella	471	1	471	0
Bacteria		Proteobacteria	Deltaproteobacteria	Myxococcales	Polyangiaceae	Chondromyces	64	49	1.31	0.77
Bacteria		Proteobacteria	Deltaproteobacteria	Myxococcales	Polyangiaceae	Sorangium	76	52	1.46	0.68
Bacteria		Firmicutes	Bacilli	Bacillales	Planococcaceae	Bhargavaea	2	0	NA	0
Bacteria		Firmicutes	Bacilli	Bacillales	Planococcaceae	Jeotgalibacillus	2	1	2	0.5
Bacteria		Firmicutes	Bacilli	Bacillales	Planococcaceae	Paenisporosarcina	3	28	0.11	9.33
Bacteria		Firmicutes	Bacilli	Bacillales	Planococcaceae	Planococcus	64	59	1.08	0.92
Bacteria		Firmicutes	Bacilli	Bacillales	Planococcaceae	Planomicrobium	0	1	0	#DIV/0!
Bacteria		Firmicutes	Bacilli	Bacillales	Planococcaceae	Sporosarcina	29	71	0.41	2.45
Bacteria		Firmicutes	Bacilli	Bacillales	Planococcaceae	Ureibacillus	0	1	0	#DIV/0!
Bacteria		Firmicutes	Bacilli	Bacillales	Planococcaceae	Viridibacillus	1	1	1	1
Bacteria		Planctomycetes	Planctomycetia	Planctomycetales	Planctomycetaceae	Blastopirellula	3	7	0.43	2.33
Bacteria		Planctomycetes	Planctomycetia	Planctomycetales	Planctomycetaceae	Gemmata	43	33	1.3	0.77
Bacteria		Planctomycetes	Planctomycetia	Planctomycetales	Planctomycetaceae	Gimesia	3	25	0.12	8.33
Bacteria		Planctomycetes	Planctomycetia	Planctomycetales	Planctomycetaceae	Pirellula	6	7	0.86	1.17
Bacteria		Planctomycetes	Planctomycetia	Planctomycetales	Planctomycetaceae	Planctopirus	3	1	3	0.33
Bacteria		Planctomycetes	Planctomycetia	Planctomycetales	Planctomycetaceae	Rhodopirellula	15	9	1.67	0.6
Bacteria		Planctomycetes	Planctomycetia	Planctomycetales	Planctomycetaceae	Rubinisphaera	4	1	4	0.25
Bacteria		Planctomycetes	Planctomycetia	Planctomycetales	Planctomycetaceae	Schlesneria	3	2	1.5	0.67
Bacteria		Planctomycetes	Planctomycetia	Planctomycetales	Planctomycetaceae	Zavarzinella	9	3	3	0.33
Bacteria		Proteobacteria	Gammaproteobacteria	Thiotrichales	Piscirickettsiaceae	Cycloclasticus	11	4	2.75	0.36
Bacteria		Proteobacteria	Gammaproteobacteria	Thiotrichales	Piscirickettsiaceae	Methylophaga	25	38	0.66	1.52
Bacteria		Proteobacteria	Gammaproteobacteria	Thiotrichales	Piscirickettsiaceae	Piscirickettsia	1	0	NA	0
Bacteria		Proteobacteria	Gammaproteobacteria	Thiotrichales	Piscirickettsiaceae	Thioalkalimicrobium	3	2	1.5	0.67
Bacteria		Proteobacteria	Gammaproteobacteria	Thiotrichales	Piscirickettsiaceae	Thiomicrospira	28	7	4	0.25
Bacteria		Proteobacteria	Alphaproteobacteria	Rhizobiales	Phyllobacteriaceae	Aliihoeflea	25	19	1.32	0.76
Bacteria		Proteobacteria	Alphaproteobacteria	Rhizobiales	Phyllobacteriaceae	Aminobacter	52	42	1.24	0.81
Bacteria		Proteobacteria	Alphaproteobacteria	Rhizobiales	Phyllobacteriaceae	Chelativorans	26	16	1.63	0.62
Bacteria		Proteobacteria	Alphaproteobacteria	Rhizobiales	Phyllobacteriaceae	Hoeflea	52	40	1.3	0.77
Bacteria		Proteobacteria	Alphaproteobacteria	Rhizobiales	Phyllobacteriaceae	Mesorhizobium	1012	2481	0.41	2.45
Bacteria		Proteobacteria	Alphaproteobacteria	Rhizobiales	Phyllobacteriaceae	Nitratireductor	102	58	1.76	0.57
Bacteria		Proteobacteria	Alphaproteobacteria	Rhizobiales	Phyllobacteriaceae	Phyllobacterium	18	12	1.5	0.67
Bacteria		Proteobacteria	Alphaproteobacteria	Rhizobiales	Phyllobacteriaceae	Pseudaminobacter	13	28	0.46	2.15
Bacteria		Planctomycetes	Phycisphaerae	Phycisphaerales	Phycisphaeraceae	Phycisphaera	16	21	0.76	1.31
Bacteria		Firmicutes	Clostridia	Clostridiales	Peptostreptococcaceae	Filifactor	83	0	NA	0
Bacteria		Firmicutes	Clostridia	Clostridiales	Peptostreptococcaceae	Peptoclostridium	579	9	64.33	0.02
Bacteria		Firmicutes	Clostridia	Clostridiales	Peptostreptococcaceae	Peptostreptococcus	7	0	NA	0
Bacteria		Firmicutes	Tissierellia	Tissierellales	Peptoniphilaceae	Anaerococcus	4	0	NA	0
Bacteria		Firmicutes	Tissierellia	Tissierellales	Peptoniphilaceae	Finegoldia	2	0	NA	0
Bacteria		Firmicutes	Tissierellia	Tissierellales	Peptoniphilaceae	Parvimonas	14	0	NA	0
Bacteria		Firmicutes	Tissierellia	Tissierellales	Peptoniphilaceae	Peptoniphilus	15	4	3.75	0.27
Bacteria		Firmicutes	Clostridia	Clostridiales	Peptococcaceae	Candidatus_Desulforudis	3	4	0.75	1.33
Bacteria		Firmicutes	Clostridia	Clostridiales	Peptococcaceae	Dehalobacter	11	16	0.69	1.45
Bacteria		Firmicutes	Clostridia	Clostridiales	Peptococcaceae	Desulfitobacterium	10	0	NA	0
Bacteria		Firmicutes	Clostridia	Clostridiales	Peptococcaceae	Desulfosporosinus	5	1	5	0.2
Bacteria		Firmicutes	Clostridia	Clostridiales	Peptococcaceae	Desulfotomaculum	9	2	4.5	0.22
Bacteria		Firmicutes	Clostridia	Clostridiales	Peptococcaceae	Desulfurispora	2	0	NA	0
Bacteria		Firmicutes	Clostridia	Clostridiales	Peptococcaceae	Syntrophobotulus	1	0	NA	0
Bacteria		Proteobacteria	Deltaproteobacteria	Desulfuromonadales	Pelobacteraceae	Pelobacter	11	7	1.57	0.64
Bacteria		Proteobacteria	Alphaproteobacteria	Pelagibacterales	Pelagibacteraceae	Candidatus_Pelagibacter	0	1	0	#DIV/0!
Bacteria		Actinobacteria	Thermoleophilia	Solirubrobacterales	Patulibacteraceae	Patulibacter	68	69	0.99	1.01
Bacteria		Proteobacteria	Gammaproteobacteria	Pasteurellales	Pasteurellaceae	Actinobacillus	5	4	1.25	0.8
Bacteria		Proteobacteria	Gammaproteobacteria	Pasteurellales	Pasteurellaceae	Aggregatibacter	324	2	162	0.01
Bacteria		Proteobacteria	Gammaproteobacteria	Pasteurellales	Pasteurellaceae	Basfia	2	0	NA	0
Bacteria		Proteobacteria	Gammaproteobacteria	Pasteurellales	Pasteurellaceae	Bibersteinia	1	1	1	1
Bacteria		Proteobacteria	Gammaproteobacteria	Pasteurellales	Pasteurellaceae	Chelonobacter	1	0	NA	0
Bacteria		Proteobacteria	Gammaproteobacteria	Pasteurellales	Pasteurellaceae	Gallibacterium	1	3	0.33	3
Bacteria		Proteobacteria	Gammaproteobacteria	Pasteurellales	Pasteurellaceae	Haemophilus	7	4	1.75	0.57
Bacteria		Proteobacteria	Gammaproteobacteria	Pasteurellales	Pasteurellaceae	Histophilus	1	0	NA	0
Bacteria		Proteobacteria	Gammaproteobacteria	Pasteurellales	Pasteurellaceae	Mannheimia	1	1	1	1
Bacteria		Proteobacteria	Gammaproteobacteria	Pasteurellales	Pasteurellaceae	Necropsobacter	3	2	1.5	0.67
Bacteria		Proteobacteria	Gammaproteobacteria	Pasteurellales	Pasteurellaceae	Pasteurella	5	1	5	0.2
Bacteria		Proteobacteria	Alphaproteobacteria	Parvularculales	Parvularculaceae	Parvularcula	10	5	2	0.5
Bacteria		Chlamydiae	Chlamydiia	Chlamydiales	Parachlamydiaceae	Neochlamydia	0	1	0	#DIV/0!
Bacteria		Chlamydiae	Chlamydiia	Chlamydiales	Parachlamydiaceae	Parachlamydia	7	2	3.5	0.29
Bacteria		Firmicutes	Bacilli	Bacillales	Paenibacillaceae	Aneurinibacillus	0	1	0	#DIV/0!
Bacteria		Firmicutes	Bacilli	Bacillales	Paenibacillaceae	Brevibacillus	5	5	1	1
Bacteria		Firmicutes	Bacilli	Bacillales	Paenibacillaceae	Cohnella	10	8	1.25	0.8
Bacteria		Firmicutes	Bacilli	Bacillales	Paenibacillaceae	Gorillibacterium	4	2	2	0.5
Bacteria		Firmicutes	Bacilli	Bacillales	Paenibacillaceae	Paenibacillus	107	182	0.59	1.7
Bacteria		Firmicutes	Bacilli	Bacillales	Paenibacillaceae	Saccharibacillus	3	0	NA	0
Bacteria		Firmicutes	Bacilli	Bacillales	Paenibacillaceae	Thermobacillus	5	6	0.83	1.2
Bacteria		Proteobacteria	Betaproteobacteria	Burkholderiales	Oxalobacteraceae	Collimonas	75	52	1.44	0.69
Bacteria		Proteobacteria	Betaproteobacteria	Burkholderiales	Oxalobacteraceae	Duganella	138	47	2.94	0.34
Bacteria		Proteobacteria	Betaproteobacteria	Burkholderiales	Oxalobacteraceae	Herbaspirillum	519	168	3.09	0.32
Bacteria		Proteobacteria	Betaproteobacteria	Burkholderiales	Oxalobacteraceae	Herminiimonas	62	46	1.35	0.74
Bacteria		Proteobacteria	Betaproteobacteria	Burkholderiales	Oxalobacteraceae	Janthinobacterium	249	90	2.77	0.36
Bacteria		Proteobacteria	Betaproteobacteria	Burkholderiales	Oxalobacteraceae	Massilia	861	708	1.22	0.82
Bacteria		Proteobacteria	Betaproteobacteria	Burkholderiales	Oxalobacteraceae	Noviherbaspirillum	23	7	3.29	0.3
Bacteria		Proteobacteria	Betaproteobacteria	Burkholderiales	Oxalobacteraceae	Oxalobacter	11	1	11	0.09
Bacteria		Proteobacteria	Betaproteobacteria	Burkholderiales	Oxalobacteraceae	Pseudoduganella	28	13	2.15	0.46
Bacteria		Firmicutes	Clostridia	Clostridiales	Oscillospiraceae	Oscillibacter	6	6	1	1
Bacteria		Chloroflexi	Chloroflexia	Chloroflexales	Oscillochloridaceae	Oscillochloris	1	4	0.25	4
Bacteria		Proteobacteria	Gammaproteobacteria	Orbales	Orbaceae	Candidatus_Schmidhempelia	0	3	0	#DIV/0!
Bacteria		Proteobacteria	Gammaproteobacteria	Orbales	Orbaceae	Frischella	2	1	2	0.5
Bacteria		Proteobacteria	Gammaproteobacteria	Orbales	Orbaceae	Gilliamella	1	0	NA	0
Bacteria		Verrucomicrobia	Opitutae	Opitutales	Opitutaceae	Diplosphaera	8	7	1.14	0.88
Bacteria		Verrucomicrobia	Opitutae	Opitutales	Opitutaceae	Opitutus	33	12	2.75	0.36
Bacteria		Proteobacteria	Gammaproteobacteria	Oceanospirillales	Oceanospirillaceae	Amphritea	10	1	10	0.1
Bacteria		Proteobacteria	Gammaproteobacteria	Oceanospirillales	Oceanospirillaceae	Balneatrix	9	2	4.5	0.22
Bacteria		Proteobacteria	Gammaproteobacteria	Oceanospirillales	Oceanospirillaceae	Bermanella	10	9	1.11	0.9
Bacteria		Proteobacteria	Gammaproteobacteria	Oceanospirillales	Oceanospirillaceae	Marinobacterium	49	24	2.04	0.49
Bacteria		Proteobacteria	Gammaproteobacteria	Oceanospirillales	Oceanospirillaceae	Marinomonas	32	22	1.45	0.69
Bacteria		Proteobacteria	Gammaproteobacteria	Oceanospirillales	Oceanospirillaceae	Marinospirillum	723	1135	0.64	1.57
Bacteria		Proteobacteria	Gammaproteobacteria	Oceanospirillales	Oceanospirillaceae	Neptuniibacter	2	4	0.5	2
Bacteria		Proteobacteria	Gammaproteobacteria	Oceanospirillales	Oceanospirillaceae	Neptunomonas	14	8	1.75	0.57
Bacteria		Proteobacteria	Gammaproteobacteria	Oceanospirillales	Oceanospirillaceae	Nitrincola	14	8	1.75	0.57
Bacteria		Proteobacteria	Gammaproteobacteria	Oceanospirillales	Oceanospirillaceae	Oceanobacter	19	15	1.27	0.79
Bacteria		Proteobacteria	Gammaproteobacteria	Oceanospirillales	Oceanospirillaceae	Oceanospirillum	35	148	0.24	4.23
Bacteria		Proteobacteria	Gammaproteobacteria	Oceanospirillales	Oceanospirillaceae	Oleispira	37	20	1.85	0.54
Bacteria		Proteobacteria	Gammaproteobacteria	Oceanospirillales	Oceanospirillaceae	Thalassolituus	102	97	1.05	0.95
Bacteria		Cyanobacteria		Nostocales	Nostocaceae	Anabaena	1	1	1	1
Bacteria		Cyanobacteria		Nostocales	Nostocaceae	Cylindrospermum	1	0	NA	0
Bacteria		Cyanobacteria		Nostocales	Nostocaceae	Dolichospermum	0	1	0	#DIV/0!
Bacteria		Cyanobacteria		Nostocales	Nostocaceae	Nostoc	0	2	0	#DIV/0!
Bacteria		Cyanobacteria		Nostocales	Nostocaceae	Richelia	2	1	2	0.5
Bacteria		Actinobacteria	Actinobacteria	Streptosporangiales	Nocardiopsaceae	Allosalinactinospora	28	48	0.58	1.71
Bacteria		Actinobacteria	Actinobacteria	Streptosporangiales	Nocardiopsaceae	Nocardiopsis	1282	713	1.8	0.56
Bacteria		Actinobacteria	Actinobacteria	Streptosporangiales	Nocardiopsaceae	Streptomonospora	28	42	0.67	1.5
Bacteria		Actinobacteria	Actinobacteria	Streptosporangiales	Nocardiopsaceae	Thermobifida	20	40	0.5	2
Bacteria		Actinobacteria	Actinobacteria	Propionibacteriales	Nocardioidaceae	Actinopolymorpha	49	65	0.75	1.33
Bacteria		Actinobacteria	Actinobacteria	Propionibacteriales	Nocardioidaceae	Aeromicrobium	127	207	0.61	1.63
Bacteria		Actinobacteria	Actinobacteria	Propionibacteriales	Nocardioidaceae	Kribbella	10566	441	23.96	0.04
Bacteria		Actinobacteria	Actinobacteria	Propionibacteriales	Nocardioidaceae	Marmoricola	48	89	0.54	1.85
Bacteria		Actinobacteria	Actinobacteria	Propionibacteriales	Nocardioidaceae	Nocardioides	466	1147	0.41	2.46
Bacteria		Actinobacteria	Actinobacteria	Propionibacteriales	Nocardioidaceae	Pimelobacter	11	16	0.69	1.45
Bacteria		Actinobacteria	Actinobacteria	Propionibacteriales	Nocardioidaceae	Propionicicella	14	1	14	0.07
Bacteria		Actinobacteria	Actinobacteria	Corynebacteriales	Nocardiaceae	Nocardia	413	595	0.69	1.44
Bacteria		Actinobacteria	Actinobacteria	Corynebacteriales	Nocardiaceae	Rhodococcus	236	400	0.59	1.69
Bacteria		Actinobacteria	Actinobacteria	Corynebacteriales	Nocardiaceae	Smaragdicoccus	5	5	1	1
Bacteria		Nitrospirae	Nitrospira	Nitrospirales	Nitrospiraceae	Candidatus_Magnetobacterium	0	2	0	#DIV/0!
Bacteria		Nitrospirae	Nitrospira	Nitrospirales	Nitrospiraceae	Leptospirillum	6	3	2	0.5
Bacteria		Nitrospirae	Nitrospira	Nitrospirales	Nitrospiraceae	Nitrospira	513	387	1.33	0.75
Bacteria		Nitrospirae	Nitrospira	Nitrospirales	Nitrospiraceae	Thermodesulfovibrio	3	4	0.75	1.33
Bacteria		Nitrospinae	Nitrospinia	Nitrospinales	Nitrospinaceae	Nitrospina	6	6	1	1
Bacteria		Proteobacteria	Betaproteobacteria	Nitrosomonadales	Nitrosomonadaceae	Nitrosomonas	268	73	3.67	0.27
Bacteria		Proteobacteria	Betaproteobacteria	Nitrosomonadales	Nitrosomonadaceae	Nitrosospira	45	17	2.65	0.38
Bacteria		Actinobacteria	Nitriliruptoria	Nitriliruptorales	Nitriliruptoraceae	Nitriliruptor	19	17	1.12	0.89
Bacteria		Proteobacteria	Betaproteobacteria	Neisseriales	Neisseriaceae	Alysiella	1	0	NA	0
Bacteria		Proteobacteria	Betaproteobacteria	Neisseriales	Neisseriaceae	Amantichitinum	18	3	6	0.17
Bacteria		Proteobacteria	Betaproteobacteria	Neisseriales	Neisseriaceae	Conchiformibius	3	1	3	0.33
Bacteria		Proteobacteria	Betaproteobacteria	Neisseriales	Neisseriaceae	Eikenella	22	5	4.4	0.23
Bacteria		Proteobacteria	Betaproteobacteria	Neisseriales	Neisseriaceae	Kingella	14	5	2.8	0.36
Bacteria		Proteobacteria	Betaproteobacteria	Neisseriales	Neisseriaceae	Neisseria	108	17	6.35	0.16
Bacteria		Proteobacteria	Betaproteobacteria	Neisseriales	Neisseriaceae	Simonsiella	0	1	0	#DIV/0!
Bacteria		Proteobacteria	Betaproteobacteria	Neisseriales	Neisseriaceae	Snodgrassella	1	1	1	1
Bacteria		Proteobacteria	Betaproteobacteria	Neisseriales	Neisseriaceae	Stenoxybacter	2	2	1	1
Bacteria		Proteobacteria	Betaproteobacteria	Neisseriales	Neisseriaceae	Vitreoscilla	3	2	1.5	0.67
Bacteria		Proteobacteria	Epsilonproteobacteria	Nautiliales	Nautiliaceae	Lebetimonas	2	0	NA	0
Bacteria		Proteobacteria	Epsilonproteobacteria	Nautiliales	Nautiliaceae	Nautilia	1	0	NA	0
Bacteria		Proteobacteria	Deltaproteobacteria	Myxococcales	Nannocystaceae	Plesiocystis	16	19	0.84	1.19
Bacteria		Actinobacteria	Actinobacteria	Nakamurellales	Nakamurellaceae	Nakamurella	39	87	0.45	2.23
Bacteria		Proteobacteria	Deltaproteobacteria	Myxococcales	Myxococcaceae	Corallococcus	20	18	1.11	0.9
Bacteria		Proteobacteria	Deltaproteobacteria	Myxococcales	Myxococcaceae	Myxococcus	75	66	1.14	0.88
Bacteria		Tenericutes	Mollicutes	Mycoplasmatales	Mycoplasmataceae	Mycoplasma	3	2	1.5	0.67
Bacteria		Tenericutes	Mollicutes	Mycoplasmatales	Mycoplasmataceae	Ureaplasma	1	0	NA	0
Bacteria		Actinobacteria	Actinobacteria	Corynebacteriales	Mycobacteriaceae	Amycolicicoccus	2	4	0.5	2
Bacteria		Actinobacteria	Actinobacteria	Corynebacteriales	Mycobacteriaceae	Mycobacterium	651	1120	0.58	1.72
Bacteria		Proteobacteria	Gammaproteobacteria	Alteromonadales	Moritellaceae	Moritella	0	3	0	#DIV/0!
Bacteria		Proteobacteria	Gammaproteobacteria	Pseudomonadales	Moraxellaceae	Acinetobacter	314	235	1.34	0.75
Bacteria		Proteobacteria	Gammaproteobacteria	Pseudomonadales	Moraxellaceae	Alkanindiges	9	1	9	0.11
Bacteria		Proteobacteria	Gammaproteobacteria	Pseudomonadales	Moraxellaceae	Enhydrobacter	0	1	0	#DIV/0!
Bacteria		Proteobacteria	Gammaproteobacteria	Pseudomonadales	Moraxellaceae	Moraxella	7	12	0.58	1.71
Bacteria		Proteobacteria	Gammaproteobacteria	Pseudomonadales	Moraxellaceae	Perlucidibaca	22	11	2	0.5
Bacteria		Proteobacteria	Gammaproteobacteria	Pseudomonadales	Moraxellaceae	Psychrobacter	31	61	0.51	1.97
Bacteria		Actinobacteria	Acidimicrobiia	Acidimicrobiales	Microthrixaceae	Candidatus_Microthrix	24	10	2.4	0.42
Bacteria		Actinobacteria	Actinobacteria	Micromonosporales	Micromonosporaceae	Actinocatenispora	30	84	0.36	2.8
Bacteria		Actinobacteria	Actinobacteria	Micromonosporales	Micromonosporaceae	Actinoplanes	294	544	0.54	1.85
Bacteria		Actinobacteria	Actinobacteria	Micromonosporales	Micromonosporaceae	Asanoa	2	1	2	0.5
Bacteria		Actinobacteria	Actinobacteria	Micromonosporales	Micromonosporaceae	Catelliglobosispora	94	524	0.18	5.57
Bacteria		Actinobacteria	Actinobacteria	Micromonosporales	Micromonosporaceae	Catenuloplanes	39	69	0.57	1.77
Bacteria		Actinobacteria	Actinobacteria	Micromonosporales	Micromonosporaceae	Dactylosporangium	145	98	1.48	0.68
Bacteria		Actinobacteria	Actinobacteria	Micromonosporales	Micromonosporaceae	Hamadaea	50	105	0.48	2.1
Bacteria		Actinobacteria	Actinobacteria	Micromonosporales	Micromonosporaceae	Longispora	34	62	0.55	1.82
Bacteria		Actinobacteria	Actinobacteria	Micromonosporales	Micromonosporaceae	Micromonospora	422	631	0.67	1.5
Bacteria		Actinobacteria	Actinobacteria	Micromonosporales	Micromonosporaceae	Salinispora	39	80	0.49	2.05
Bacteria		Actinobacteria	Actinobacteria	Micromonosporales	Micromonosporaceae	Verrucosispora	24	55	0.44	2.29
Bacteria		Actinobacteria	Actinobacteria	Micrococcales	Micrococcaceae	Acaricomes	2	3	0.67	1.5
Bacteria		Actinobacteria	Actinobacteria	Micrococcales	Micrococcaceae	Arthrobacter	908	1287	0.71	1.42
Bacteria		Actinobacteria	Actinobacteria	Micrococcales	Micrococcaceae	Citricoccus	7	3	2.33	0.43
Bacteria		Actinobacteria	Actinobacteria	Micrococcales	Micrococcaceae	Glutamicibacter	6	4	1.5	0.67
Bacteria		Actinobacteria	Actinobacteria	Micrococcales	Micrococcaceae	Kocuria	57	60	0.95	1.05
Bacteria		Actinobacteria	Actinobacteria	Micrococcales	Micrococcaceae	Micrococcus	9	6	1.5	0.67
Bacteria		Actinobacteria	Actinobacteria	Micrococcales	Micrococcaceae	Nesterenkonia	25	18	1.39	0.72
Bacteria		Actinobacteria	Actinobacteria	Micrococcales	Micrococcaceae	Paenarthrobacter	0	3	0	#DIV/0!
Bacteria		Actinobacteria	Actinobacteria	Micrococcales	Micrococcaceae	Paeniglutamicibacter	1	6	0.17	6
Bacteria		Actinobacteria	Actinobacteria	Micrococcales	Micrococcaceae	Pseudarthrobacter	76	96	0.79	1.26
Bacteria		Actinobacteria	Actinobacteria	Micrococcales	Micrococcaceae	Pseudoglutamicibacter	10	1	10	0.1
Bacteria		Actinobacteria	Actinobacteria	Micrococcales	Micrococcaceae	Renibacterium	10	0	NA	0
Bacteria		Actinobacteria	Actinobacteria	Micrococcales	Micrococcaceae	Rothia	434	163	2.66	0.38
Bacteria		Actinobacteria	Actinobacteria	Micrococcales	Micrococcaceae	Sinomonas	2	11	0.18	5.5
Bacteria		Cyanobacteria		Nostocales	Microchaetaceae	Hassallia	44	18	2.44	0.41
Bacteria		Cyanobacteria		Nostocales	Microchaetaceae	Tolypothrix	69	31	2.23	0.45
Bacteria		Proteobacteria	Gammaproteobacteria	Cellvibrionales	Microbulbiferaceae	Microbulbifer	18	13	1.38	0.72
Bacteria		Actinobacteria	Actinobacteria	Micrococcales	Microbacteriaceae	Agreia	99	15	6.6	0.15
Bacteria		Actinobacteria	Actinobacteria	Micrococcales	Microbacteriaceae	Agrococcus	21	14	1.5	0.67
Bacteria		Actinobacteria	Actinobacteria	Micrococcales	Microbacteriaceae	Agromyces	168	54	3.11	0.32
Bacteria		Actinobacteria	Actinobacteria	Micrococcales	Microbacteriaceae	Candidatus_Aquiluna	10	0	NA	0
Bacteria		Actinobacteria	Actinobacteria	Micrococcales	Microbacteriaceae	Clavibacter	50	16	3.13	0.32
Bacteria		Actinobacteria	Actinobacteria	Micrococcales	Microbacteriaceae	Cryobacterium	69	9	7.67	0.13
Bacteria		Actinobacteria	Actinobacteria	Micrococcales	Microbacteriaceae	Cryocola	5	1	5	0.2
Bacteria		Actinobacteria	Actinobacteria	Micrococcales	Microbacteriaceae	Curtobacterium	97	45	2.16	0.46
Bacteria		Actinobacteria	Actinobacteria	Micrococcales	Microbacteriaceae	Frigoribacterium	96	40	2.4	0.42
Bacteria		Actinobacteria	Actinobacteria	Micrococcales	Microbacteriaceae	Frondihabitans	22	1	22	0.05
Bacteria		Actinobacteria	Actinobacteria	Micrococcales	Microbacteriaceae	Glaciibacter	59	6	9.83	0.1
Bacteria		Actinobacteria	Actinobacteria	Micrococcales	Microbacteriaceae	Gryllotalpicola	28	9	3.11	0.32
Bacteria		Actinobacteria	Actinobacteria	Micrococcales	Microbacteriaceae	Gulosibacter	16	7	2.29	0.44
Bacteria		Actinobacteria	Actinobacteria	Micrococcales	Microbacteriaceae	Herbiconiux	25	0	NA	0
Bacteria		Actinobacteria	Actinobacteria	Micrococcales	Microbacteriaceae	Humibacter	32	13	2.46	0.41
Bacteria		Actinobacteria	Actinobacteria	Micrococcales	Microbacteriaceae	Leifsonia	366	70	5.23	0.19
Bacteria		Actinobacteria	Actinobacteria	Micrococcales	Microbacteriaceae	Leucobacter	215	104	2.07	0.48
Bacteria		Actinobacteria	Actinobacteria	Micrococcales	Microbacteriaceae	Microbacterium	1335	568	2.35	0.43
Bacteria		Actinobacteria	Actinobacteria	Micrococcales	Microbacteriaceae	Mycetocola	38	6	6.33	0.16
Bacteria		Actinobacteria	Actinobacteria	Micrococcales	Microbacteriaceae	Plantibacter	17	11	1.55	0.65
Bacteria		Actinobacteria	Actinobacteria	Micrococcales	Microbacteriaceae	Pseudoclavibacter	22	9	2.44	0.41
Bacteria		Actinobacteria	Actinobacteria	Micrococcales	Microbacteriaceae	Rathayibacter	54	21	2.57	0.39
Bacteria		Actinobacteria	Actinobacteria	Micrococcales	Microbacteriaceae	Rhodoluna	4	1	4	0.25
Bacteria		Actinobacteria	Actinobacteria	Micrococcales	Microbacteriaceae	Salinibacterium	75	2	37.5	0.03
Bacteria		Actinobacteria	Actinobacteria	Micrococcales	Microbacteriaceae	Yonghaparkia	53	11	4.82	0.21
Bacteria		Proteobacteria	Gammaproteobacteria	Methylococcales	Methylothermaceae	Methylohalobius	17	9	1.89	0.53
Bacteria		Proteobacteria	Betaproteobacteria	Methylophilales	Methylophilaceae	Candidatus_Methylopumilus	2	0	NA	0
Bacteria		Proteobacteria	Betaproteobacteria	Methylophilales	Methylophilaceae	Methylobacillus	13	8	1.63	0.62
Bacteria		Proteobacteria	Betaproteobacteria	Methylophilales	Methylophilaceae	Methylophilus	23	14	1.64	0.61
Bacteria		Proteobacteria	Betaproteobacteria	Methylophilales	Methylophilaceae	Methylotenera	28	6	4.67	0.21
Bacteria		Proteobacteria	Betaproteobacteria	Methylophilales	Methylophilaceae	Methylovorus	19	5	3.8	0.26
Bacteria		Proteobacteria	Alphaproteobacteria	Rhizobiales	Methylocystaceae	Methylocystis	118	37	3.19	0.31
Bacteria		Proteobacteria	Alphaproteobacteria	Rhizobiales	Methylocystaceae	Methylopila	70	28	2.5	0.4
Bacteria		Proteobacteria	Alphaproteobacteria	Rhizobiales	Methylocystaceae	Methylosinus	44	23	1.91	0.52
Bacteria		Proteobacteria	Alphaproteobacteria	Rhizobiales	Methylocystaceae	Pleomorphomonas	39	27	1.44	0.69
Bacteria		Proteobacteria	Alphaproteobacteria	Rhizobiales	Methylocystaceae	Terasakiella	2	1	2	0.5
Bacteria		Proteobacteria	Gammaproteobacteria	Methylococcales	Methylococcaceae	Methylobacter	58	35	1.66	0.6
Bacteria		Proteobacteria	Gammaproteobacteria	Methylococcales	Methylococcaceae	Methylocaldum	9	1	9	0.11
Bacteria		Proteobacteria	Gammaproteobacteria	Methylococcales	Methylococcaceae	Methylococcus	27	4	6.75	0.15
Bacteria		Proteobacteria	Gammaproteobacteria	Methylococcales	Methylococcaceae	Methylogaea	50	11	4.55	0.22
Bacteria		Proteobacteria	Gammaproteobacteria	Methylococcales	Methylococcaceae	Methyloglobulus	5	2	2.5	0.4
Bacteria		Proteobacteria	Gammaproteobacteria	Methylococcales	Methylococcaceae	Methylomarinum	18	7	2.57	0.39
Bacteria		Proteobacteria	Gammaproteobacteria	Methylococcales	Methylococcaceae	Methylomicrobium	38	18	2.11	0.47
Bacteria		Proteobacteria	Gammaproteobacteria	Methylococcales	Methylococcaceae	Methylomonas	48	28	1.71	0.58
Bacteria		Proteobacteria	Gammaproteobacteria	Methylococcales	Methylococcaceae	Methylosarcina	50	20	2.5	0.4
Bacteria		Proteobacteria	Gammaproteobacteria	Methylococcales	Methylococcaceae	Methylovulum	4	4	1	1
Bacteria		Proteobacteria	Alphaproteobacteria	Rhizobiales	Methylobacteriaceae	Meganema	6	9	0.67	1.5
Bacteria		Proteobacteria	Alphaproteobacteria	Rhizobiales	Methylobacteriaceae	Methylobacterium	421	256	1.64	0.61
Bacteria		Proteobacteria	Alphaproteobacteria	Rhizobiales	Methylobacteriaceae	Microvirga	122	73	1.67	0.6
Bacteria		Verrucomicrobia		Methylacidiphilales	Methylacidiphilaceae	Methylacidiphilum	1	1	1	1
Bacteria		Thermotogae	Thermotogae	Mesoaciditogales	Mesoaciditogaceae	Mesoaciditoga	0	1	0	#DIV/0!
Bacteria		Ignavibacteriae	Ignavibacteria	Ignavibacteriales	Melioribacteraceae	Melioribacter	1	0	NA	0
Bacteria		Proteobacteria	Zetaproteobacteria	Mariprofundales	Mariprofundaceae	Mariprofundus	7	0	NA	0
Bacteria		Bacteroidetes	Bacteroidia	Bacteroidales	Marinilabiliaceae	Alkaliflexus	1	2	0.5	2
Bacteria		Bacteroidetes	Bacteroidia	Bacteroidales	Marinilabiliaceae	Anaerophaga	1	0	NA	0
Bacteria		Bacteroidetes	Bacteroidia	Bacteroidales	Marinilabiliaceae	Geofilum	16	2	8	0.13
Bacteria		Bacteroidetes	Bacteroidia	Bacteroidales	Marinilabiliaceae	Marinilabilia	1	0	NA	0
Bacteria		Bacteroidetes	Bacteroidia	Bacteroidales	Marinilabiliaceae	Thermophagus	0	1	0	#DIV/0!
Bacteria		Bacteroidetes	Bacteroidia	Bacteroidales	Marinifilaceae	Marinifilum	0	1	0	#DIV/0!
Bacteria		Proteobacteria	Alphaproteobacteria	Magnetococcales	Magnetococcaceae	Magnetococcus	1	1	1	1
Bacteria		Firmicutes	Bacilli	Bacillales	Listeriaceae	Listeria	0	1	0	#DIV/0!
Bacteria		Firmicutes	Bacilli	Lactobacillales	Leuconostocaceae	Leuconostoc	5	1	5	0.2
Bacteria		Fusobacteria	Fusobacteriia	Fusobacteriales	Leptotrichiaceae	Leptotrichia	16	0	NA	0
Bacteria		Spirochaetes	Spirochaetia		Leptospiraceae	Leptonema	3	1	3	0.33
Bacteria		Spirochaetes	Spirochaetia		Leptospiraceae	Leptospira	10	4	2.5	0.4
Bacteria		Spirochaetes	Spirochaetia		Leptospiraceae	Turneriella	2	2	1	1
Bacteria		Proteobacteria	Gammaproteobacteria	Legionellales	Legionellaceae	Fluoribacter	1	1	1	1
Bacteria		Proteobacteria	Gammaproteobacteria	Legionellales	Legionellaceae	Legionella	30	20	1.5	0.67
Bacteria		Firmicutes	Bacilli	Lactobacillales	Lactobacillaceae	Lactobacillus	142	117	1.21	0.82
Bacteria		Firmicutes	Clostridia	Clostridiales	Lachnospiraceae	Blautia	2	2	1	1
Bacteria		Firmicutes	Clostridia	Clostridiales	Lachnospiraceae	Butyrivibrio	1	0	NA	0
Bacteria		Firmicutes	Clostridia	Clostridiales	Lachnospiraceae	Catonella	3	0	NA	0
Bacteria		Firmicutes	Clostridia	Clostridiales	Lachnospiraceae	Dorea	1	0	NA	0
Bacteria		Firmicutes	Clostridia	Clostridiales	Lachnospiraceae	Johnsonella	31	0	NA	0
Bacteria		Firmicutes	Clostridia	Clostridiales	Lachnospiraceae	Lachnoanaerobaculum	2	0	NA	0
Bacteria		Firmicutes	Clostridia	Clostridiales	Lachnospiraceae	Lachnoclostridium	7	2	3.5	0.29
Bacteria		Firmicutes	Clostridia	Clostridiales	Lachnospiraceae	Marvinbryantia	0	1	0	#DIV/0!
Bacteria		Firmicutes	Clostridia	Clostridiales	Lachnospiraceae	Oribacterium	4	1	4	0.25
Bacteria		Firmicutes	Clostridia	Clostridiales	Lachnospiraceae	Shuttleworthia	5	0	NA	0
Bacteria		Chloroflexi	Ktedonobacteria	Ktedonobacterales	Ktedonobacteraceae	Ktedonobacter	1	7	0.14	7
Bacteria		Proteobacteria	Alphaproteobacteria	Kordiimonadales	Kordiimonadaceae	Kordiimonas	11	1	11	0.09
Bacteria		Proteobacteria	Deltaproteobacteria	Myxococcales	Kofleriaceae	Haliangium	68	23	2.96	0.34
Bacteria		Actinobacteria	Actinobacteria	Kineosporiales	Kineosporiaceae	Angustibacter	28	40	0.7	1.43
Bacteria		Actinobacteria	Actinobacteria	Kineosporiales	Kineosporiaceae	Kineococcus	13	22	0.59	1.69
Bacteria		Actinobacteria	Actinobacteria	Kineosporiales	Kineosporiaceae	Kineosporia	34	59	0.58	1.74
Bacteria		Proteobacteria	Alphaproteobacteria	Kiloniellales	Kiloniellaceae	Kiloniella	11	4	2.75	0.36
Bacteria		Actinobacteria	Actinobacteria	Micrococcales	Jonesiaceae	Jonesia	15	1	15	0.07
Bacteria		Actinobacteria	Actinobacteria	Jiangellales	Jiangellaceae	Jiangella	215	158	1.36	0.73
Bacteria		Planctomycetes	Planctomycetia	Planctomycetales	Isosphaeraceae	Isosphaera	3	5	0.6	1.67
Bacteria		Planctomycetes	Planctomycetia	Planctomycetales	Isosphaeraceae	Singulisphaera	11	20	0.55	1.82
Bacteria		Actinobacteria	Actinobacteria	Micrococcales	Intrasporangiaceae	Arsenicicoccus	6	13	0.46	2.17
Bacteria		Actinobacteria	Actinobacteria	Micrococcales	Intrasporangiaceae	Intrasporangium	50	52	0.96	1.04
Bacteria		Actinobacteria	Actinobacteria	Micrococcales	Intrasporangiaceae	Janibacter	23	27	0.85	1.17
Bacteria		Actinobacteria	Actinobacteria	Micrococcales	Intrasporangiaceae	Knoellia	54	63	0.86	1.17
Bacteria		Actinobacteria	Actinobacteria	Micrococcales	Intrasporangiaceae	Ornithinimicrobium	12	10	1.2	0.83
Bacteria		Actinobacteria	Actinobacteria	Micrococcales	Intrasporangiaceae	Phycicoccus	43	89	0.48	2.07
Bacteria		Actinobacteria	Actinobacteria	Micrococcales	Intrasporangiaceae	Serinicoccus	28	37	0.76	1.32
Bacteria		Actinobacteria	Actinobacteria	Micrococcales	Intrasporangiaceae	Terrabacter	28	44	0.64	1.57
Bacteria		Actinobacteria	Actinobacteria	Micrococcales	Intrasporangiaceae	Terracoccus	16	21	0.76	1.31
Bacteria		Actinobacteria	Actinobacteria	Micrococcales	Intrasporangiaceae	Tetrasphaera	184	348	0.53	1.89
Bacteria		Ignavibacteriae	Ignavibacteria	Ignavibacteriales	Ignavibacteriaceae	Ignavibacterium	2	1	2	0.5
Bacteria		Proteobacteria	Gammaproteobacteria	Alteromonadales	Idiomarinaceae	Idiomarina	891	1057	0.84	1.19
Bacteria		Proteobacteria	Alphaproteobacteria	Rhodobacterales	Hyphomonadaceae	Euryhalocaulis	13	8	1.63	0.62
Bacteria		Proteobacteria	Alphaproteobacteria	Rhodobacterales	Hyphomonadaceae	Henriciella	8	3	2.67	0.38
Bacteria		Proteobacteria	Alphaproteobacteria	Rhodobacterales	Hyphomonadaceae	Hyphomonas	67	26	2.58	0.39
Bacteria		Proteobacteria	Alphaproteobacteria	Rhodobacterales	Hyphomonadaceae	Maricaulis	9	0	NA	0
Bacteria		Proteobacteria	Alphaproteobacteria	Rhodobacterales	Hyphomonadaceae	Oceanicaulis	18	6	3	0.33
Bacteria		Proteobacteria	Alphaproteobacteria	Rhodobacterales	Hyphomonadaceae	Ponticaulis	1	2	0.5	2
Bacteria		Proteobacteria	Alphaproteobacteria	Rhizobiales	Hyphomicrobiaceae	Blastochloris	42	14	3	0.33
Bacteria		Proteobacteria	Alphaproteobacteria	Rhizobiales	Hyphomicrobiaceae	Cucumibacter	10	7	1.43	0.7
Bacteria		Proteobacteria	Alphaproteobacteria	Rhizobiales	Hyphomicrobiaceae	Devosia	387	264	1.47	0.68
Bacteria		Proteobacteria	Alphaproteobacteria	Rhizobiales	Hyphomicrobiaceae	Filomicrobium	11	9	1.22	0.82
Bacteria		Proteobacteria	Alphaproteobacteria	Rhizobiales	Hyphomicrobiaceae	Hyphomicrobium	158	83	1.9	0.53
Bacteria		Proteobacteria	Alphaproteobacteria	Rhizobiales	Hyphomicrobiaceae	Maritalea	5	4	1.25	0.8
Bacteria		Proteobacteria	Alphaproteobacteria	Rhizobiales	Hyphomicrobiaceae	Pelagibacterium	13	5	2.6	0.38
Bacteria		Proteobacteria	Alphaproteobacteria	Rhizobiales	Hyphomicrobiaceae	Prosthecomicrobium	50	38	1.32	0.76
Bacteria		Proteobacteria	Alphaproteobacteria	Rhizobiales	Hyphomicrobiaceae	Rhodomicrobium	38	19	2	0.5
Bacteria		Aquificae	Aquificae	Aquificales	Hydrogenothermaceae	Persephonella	2	2	1	1
Bacteria		Aquificae	Aquificae	Aquificales	Hydrogenothermaceae	Sulfurihydrogenibium	0	1	0	#DIV/0!
Bacteria		Proteobacteria	Betaproteobacteria	Hydrogenophilales	Hydrogenophilaceae	Tepidiphilus	99	33	3	0.33
Bacteria		Proteobacteria	Betaproteobacteria	Hydrogenophilales	Hydrogenophilaceae	Thiobacillus	211	76	2.78	0.36
Bacteria		Proteobacteria	Alphaproteobacteria	Rickettsiales	Holosporaceae	Holospora	1	0	NA	0
Bacteria		Acidobacteria	Holophagae	Holophagales	Holophagaceae	Geothrix	117	32	3.66	0.27
Bacteria		Acidobacteria	Holophagae	Holophagales	Holophagaceae	Holophaga	10	2	5	0.2
Bacteria		Chloroflexi	Chloroflexia	Herpetosiphonales	Herpetosiphonaceae	Herpetosiphon	0	3	0	#DIV/0!
Bacteria		Firmicutes	Clostridia	Clostridiales	Heliobacteriaceae	Heliobacterium	2	0	NA	0
Bacteria		Proteobacteria	Epsilonproteobacteria	Campylobacterales	Helicobacteraceae	Helicobacter	6	2	3	0.33
Bacteria		Proteobacteria	Epsilonproteobacteria	Campylobacterales	Helicobacteraceae	Sulfurimonas	0	27	0	#DIV/0!
Bacteria		Proteobacteria	Gammaproteobacteria	Chromatiales	Halothiobacillaceae	Halothiobacillus	48	29	1.66	0.6
Bacteria		Proteobacteria	Gammaproteobacteria	Oceanospirillales	Halomonadaceae	Carnimonas	69	3	23	0.04
Bacteria		Proteobacteria	Gammaproteobacteria	Oceanospirillales	Halomonadaceae	Chromohalobacter	31	13	2.38	0.42
Bacteria		Proteobacteria	Gammaproteobacteria	Oceanospirillales	Halomonadaceae	Cobetia	16	8	2	0.5
Bacteria		Proteobacteria	Gammaproteobacteria	Oceanospirillales	Halomonadaceae	Halomonas	1035	202	5.12	0.2
Bacteria		Proteobacteria	Gammaproteobacteria	Oceanospirillales	Halomonadaceae	Halotalea	28	8	3.5	0.29
Bacteria		Proteobacteria	Gammaproteobacteria	Oceanospirillales	Halomonadaceae	Kushneria	16	3	5.33	0.19
Bacteria		Proteobacteria	Gammaproteobacteria	Oceanospirillales	Halomonadaceae	Zymobacter	3	0	NA	0
Bacteria		Firmicutes	Clostridia	Halanaerobiales	Halobacteroidaceae	Halobacteroides	0	1	0	#DIV/0!
Bacteria		Proteobacteria	Gammaproteobacteria	Cellvibrionales	Halieaceae	Congregibacter	4	2	2	0.5
Bacteria		Proteobacteria	Gammaproteobacteria	Cellvibrionales	Halieaceae	Haliea	14	1	14	0.07
Bacteria		Proteobacteria	Gammaproteobacteria	Cellvibrionales	Halieaceae	Luminiphilus	10	0	NA	0
Bacteria		Proteobacteria	Gammaproteobacteria	Cellvibrionales	Halieaceae	Pseudohaliea	21	13	1.62	0.62
Bacteria		Proteobacteria	Gammaproteobacteria	Oceanospirillales	Hahellaceae	Endozoicomonas	8	7	1.14	0.88
Bacteria		Proteobacteria	Gammaproteobacteria	Oceanospirillales	Hahellaceae	Hahella	27	6	4.5	0.22
Bacteria		Proteobacteria	Gammaproteobacteria	Oceanospirillales	Hahellaceae	Zooshikella	4	1	4	0.25
Bacteria		Actinobacteria	Actinobacteria	Corynebacteriales	Gordoniaceae	Gordonia	229	200	1.15	0.87
Bacteria		Actinobacteria	Actinobacteria	Glycomycetales	Glycomycetaceae	Glycomyces	40	58	0.69	1.45
Bacteria		Actinobacteria	Actinobacteria	Glycomycetales	Glycomycetaceae	Haloglycomyces	2	4	0.5	2
Bacteria		Actinobacteria	Actinobacteria	Glycomycetales	Glycomycetaceae	Stackebrandtia	20	41	0.49	2.05
Bacteria		Actinobacteria	Actinobacteria	Geodermatophilales	Geodermatophilaceae	Blastococcus	41	74	0.55	1.8
Bacteria		Actinobacteria	Actinobacteria	Geodermatophilales	Geodermatophilaceae	Geodermatophilus	26	65	0.4	2.5
Bacteria		Actinobacteria	Actinobacteria	Geodermatophilales	Geodermatophilaceae	Modestobacter	42	77	0.55	1.83
Bacteria		Proteobacteria	Deltaproteobacteria	Desulfuromonadales	Geobacteraceae	Geoalkalibacter	17	7	2.43	0.41
Bacteria		Proteobacteria	Deltaproteobacteria	Desulfuromonadales	Geobacteraceae	Geobacter	76	48	1.58	0.63
Bacteria		Proteobacteria	Deltaproteobacteria	Desulfuromonadales	Geobacteraceae	Geopsychrobacter	5	2	2.5	0.4
Bacteria		Gemmatimonadetes	Gemmatimonadetes	Gemmatimonadales	Gemmatimonadaceae	Gemmatimonas	42	65	0.65	1.55
Bacteria		Proteobacteria	Betaproteobacteria	Gallionellales	Gallionellaceae	Ferriphaselus	69	11	6.27	0.16
Bacteria		Proteobacteria	Betaproteobacteria	Gallionellales	Gallionellaceae	Gallionella	9	8	1.13	0.89
Bacteria		Proteobacteria	Betaproteobacteria	Gallionellales	Gallionellaceae	Sideroxydans	46	26	1.77	0.57
Bacteria		Fusobacteria	Fusobacteriia	Fusobacteriales	Fusobacteriaceae	Cetobacterium	1	0	NA	0
Bacteria		Fusobacteria	Fusobacteriia	Fusobacteriales	Fusobacteriaceae	Fusobacterium	133	0	NA	0
Bacteria		Actinobacteria	Actinobacteria	Frankiales	Frankiaceae	Frankia	306	566	0.54	1.85
Bacteria		Proteobacteria	Gammaproteobacteria	Thiotrichales	Francisellaceae	Francisella	1	1	1	1
Bacteria		Bacteroidetes	Flavobacteriia	Flavobacteriales	Flavobacteriaceae	Aequorivita	19	42	0.45	2.21
Bacteria		Bacteroidetes	Flavobacteriia	Flavobacteriales	Flavobacteriaceae	Algibacter	1	2	0.5	2
Bacteria		Bacteroidetes	Flavobacteriia	Flavobacteriales	Flavobacteriaceae	Altibacter	0	1	0	#DIV/0!
Bacteria		Bacteroidetes	Flavobacteriia	Flavobacteriales	Flavobacteriaceae	Aquimarina	2	0	NA	0
Bacteria		Bacteroidetes	Flavobacteriia	Flavobacteriales	Flavobacteriaceae	Arenibacter	23	18	1.28	0.78
Bacteria		Bacteroidetes	Flavobacteriia	Flavobacteriales	Flavobacteriaceae	Arenitalea	1	1	1	1
Bacteria		Bacteroidetes	Flavobacteriia	Flavobacteriales	Flavobacteriaceae	Bergeyella	0	2	0	#DIV/0!
Bacteria		Bacteroidetes	Flavobacteriia	Flavobacteriales	Flavobacteriaceae	Bizionia	5	0	NA	0
Bacteria		Bacteroidetes	Flavobacteriia	Flavobacteriales	Flavobacteriaceae	Capnocytophaga	150	4	37.5	0.03
Bacteria		Bacteroidetes	Flavobacteriia	Flavobacteriales	Flavobacteriaceae	Cellulophaga	5	3	1.67	0.6
Bacteria		Bacteroidetes	Flavobacteriia	Flavobacteriales	Flavobacteriaceae	Chryseobacterium	39	49	0.8	1.26
Bacteria		Bacteroidetes	Flavobacteriia	Flavobacteriales	Flavobacteriaceae	Croceitalea	1	0	NA	0
Bacteria		Bacteroidetes	Flavobacteriia	Flavobacteriales	Flavobacteriaceae	Elizabethkingia	6	5	1.2	0.83
Bacteria		Bacteroidetes	Flavobacteriia	Flavobacteriales	Flavobacteriaceae	Empedobacter	3	3	1	1
Bacteria		Bacteroidetes	Flavobacteriia	Flavobacteriales	Flavobacteriaceae	Epilithonimonas	2	2	1	1
Bacteria		Bacteroidetes	Flavobacteriia	Flavobacteriales	Flavobacteriaceae	Eudoraea	1	1	1	1
Bacteria		Bacteroidetes	Flavobacteriia	Flavobacteriales	Flavobacteriaceae	Flaviramulus	1	0	NA	0
Bacteria		Bacteroidetes	Flavobacteriia	Flavobacteriales	Flavobacteriaceae	Flavobacterium	109	161	0.68	1.48
Bacteria		Bacteroidetes	Flavobacteriia	Flavobacteriales	Flavobacteriaceae	Formosa	4	1	4	0.25
Bacteria		Bacteroidetes	Flavobacteriia	Flavobacteriales	Flavobacteriaceae	Galbibacter	0	4	0	#DIV/0!
Bacteria		Bacteroidetes	Flavobacteriia	Flavobacteriales	Flavobacteriaceae	Gelidibacter	42	22	1.91	0.52
Bacteria		Bacteroidetes	Flavobacteriia	Flavobacteriales	Flavobacteriaceae	Gillisia	4	2	2	0.5
Bacteria		Bacteroidetes	Flavobacteriia	Flavobacteriales	Flavobacteriaceae	Gramella	2	0	NA	0
Bacteria		Bacteroidetes	Flavobacteriia	Flavobacteriales	Flavobacteriaceae	Imtechella	1	1	1	1
Bacteria		Bacteroidetes	Flavobacteriia	Flavobacteriales	Flavobacteriaceae	Jejuia	1	0	NA	0
Bacteria		Bacteroidetes	Flavobacteriia	Flavobacteriales	Flavobacteriaceae	Joostella	5	3	1.67	0.6
Bacteria		Bacteroidetes	Flavobacteriia	Flavobacteriales	Flavobacteriaceae	Kordia	0	1	0	#DIV/0!
Bacteria		Bacteroidetes	Flavobacteriia	Flavobacteriales	Flavobacteriaceae	Lacinutrix	3	0	NA	0
Bacteria		Bacteroidetes	Flavobacteriia	Flavobacteriales	Flavobacteriaceae	Leeuwenhoekiella	0	1	0	#DIV/0!
Bacteria		Bacteroidetes	Flavobacteriia	Flavobacteriales	Flavobacteriaceae	Mangrovimonas	1	2	0.5	2
Bacteria		Bacteroidetes	Flavobacteriia	Flavobacteriales	Flavobacteriaceae	Maribacter	1	1	1	1
Bacteria		Bacteroidetes	Flavobacteriia	Flavobacteriales	Flavobacteriaceae	Mesoflavibacter	1	0	NA	0
Bacteria		Bacteroidetes	Flavobacteriia	Flavobacteriales	Flavobacteriaceae	Mesonia	0	2	0	#DIV/0!
Bacteria		Bacteroidetes	Flavobacteriia	Flavobacteriales	Flavobacteriaceae	Muricauda	1	1	1	1
Bacteria		Bacteroidetes	Flavobacteriia	Flavobacteriales	Flavobacteriaceae	Myroides	1	3	0.33	3
Bacteria		Bacteroidetes	Flavobacteriia	Flavobacteriales	Flavobacteriaceae	Nonlabens	0	3	0	#DIV/0!
Bacteria		Bacteroidetes	Flavobacteriia	Flavobacteriales	Flavobacteriaceae	Olleya	2	0	NA	0
Bacteria		Bacteroidetes	Flavobacteriia	Flavobacteriales	Flavobacteriaceae	Polaribacter	2	2	1	1
Bacteria		Bacteroidetes	Flavobacteriia	Flavobacteriales	Flavobacteriaceae	Psychroflexus	1	1	1	1
Bacteria		Bacteroidetes	Flavobacteriia	Flavobacteriales	Flavobacteriaceae	Psychroserpens	2	0	NA	0
Bacteria		Bacteroidetes	Flavobacteriia	Flavobacteriales	Flavobacteriaceae	Riemerella	1	0	NA	0
Bacteria		Bacteroidetes	Flavobacteriia	Flavobacteriales	Flavobacteriaceae	Robiginitalea	1	2	0.5	2
Bacteria		Bacteroidetes	Flavobacteriia	Flavobacteriales	Flavobacteriaceae	Salegentibacter	0	1	0	#DIV/0!
Bacteria		Bacteroidetes	Flavobacteriia	Flavobacteriales	Flavobacteriaceae	Salinimicrobium	0	1	0	#DIV/0!
Bacteria		Bacteroidetes	Flavobacteriia	Flavobacteriales	Flavobacteriaceae	Sediminibacter	1	0	NA	0
Bacteria		Bacteroidetes	Flavobacteriia	Flavobacteriales	Flavobacteriaceae	Siansivirga	1	0	NA	0
Bacteria		Bacteroidetes	Flavobacteriia	Flavobacteriales	Flavobacteriaceae	Tamlana	2	2	1	1
Bacteria		Bacteroidetes	Flavobacteriia	Flavobacteriales	Flavobacteriaceae	Tenacibaculum	0	2	0	#DIV/0!
Bacteria		Bacteroidetes	Flavobacteriia	Flavobacteriales	Flavobacteriaceae	Vitellibacter	3	1	3	0.33
Bacteria		Bacteroidetes	Flavobacteriia	Flavobacteriales	Flavobacteriaceae	Weeksella	31	9	3.44	0.29
Bacteria		Bacteroidetes	Flavobacteriia	Flavobacteriales	Flavobacteriaceae	Winogradskyella	2	0	NA	0
Bacteria		Bacteroidetes	Flavobacteriia	Flavobacteriales	Flavobacteriaceae	Zhouia	0	1	0	#DIV/0!
Bacteria		Bacteroidetes	Flavobacteriia	Flavobacteriales	Flavobacteriaceae	Zobellia	2	0	NA	0
Bacteria		Bacteroidetes	Cytophagia	Cytophagales	Flammeovirgaceae	Cesiribacter	1	4	0.25	4
Bacteria		Bacteroidetes	Cytophagia	Cytophagales	Flammeovirgaceae	Flammeovirga	1	0	NA	0
Bacteria		Bacteroidetes	Cytophagia	Cytophagales	Flammeovirgaceae	Fulvivirga	4	1	4	0.25
Bacteria		Bacteroidetes	Cytophagia	Cytophagales	Flammeovirgaceae	Marivirga	1	0	NA	0
Bacteria		Bacteroidetes	Cytophagia	Cytophagales	Flammeovirgaceae	Nafulsella	2	0	NA	0
Bacteria		Bacteroidetes	Cytophagia	Cytophagales	Flammeovirgaceae	Persicobacter	1	0	NA	0
Bacteria		Bacteroidetes	Cytophagia	Cytophagales	Flammeovirgaceae	Roseivirga	2	0	NA	0
Bacteria		Armatimonadetes	Fimbriimonadia	Fimbriimonadales	Fimbriimonadaceae	Fimbriimonas	4	3	1.33	0.75
Bacteria		Fibrobacteres	Fibrobacteria	Fibrobacterales	Fibrobacteraceae	Fibrobacter	4	1	4	0.25
Bacteria		Proteobacteria	Betaproteobacteria	Ferrovales	Ferrovaceae	Ferrovum	15	6	2.5	0.4
Bacteria		Proteobacteria	Gammaproteobacteria	Alteromonadales	Ferrimonadaceae	Ferrimonas	25	6	4.17	0.24
Bacteria		Firmicutes	Clostridia	Clostridiales	Eubacteriaceae	Acetobacterium	1	2	0.5	2
Bacteria		Firmicutes	Clostridia	Clostridiales	Eubacteriaceae	Eubacterium	291	1	291	0
Bacteria		Firmicutes	Clostridia	Clostridiales	Eubacteriaceae	Pseudoramibacter	588	3	196	0.01
Bacteria		Proteobacteria	Alphaproteobacteria	Sphingomonadales	Erythrobacteraceae	Altererythrobacter	26	9	2.89	0.35
Bacteria		Proteobacteria	Alphaproteobacteria	Sphingomonadales	Erythrobacteraceae	Croceicoccus	3	2	1.5	0.67
Bacteria		Proteobacteria	Alphaproteobacteria	Sphingomonadales	Erythrobacteraceae	Erythrobacter	43	28	1.54	0.65
Bacteria		Proteobacteria	Alphaproteobacteria	Sphingomonadales	Erythrobacteraceae	Porphyrobacter	29	15	1.93	0.52
Bacteria		Firmicutes	Erysipelotrichia	Erysipelotrichales	Erysipelotrichaceae	Allobaculum	0	1	0	#DIV/0!
Bacteria		Firmicutes	Erysipelotrichia	Erysipelotrichales	Erysipelotrichaceae	Bulleidia	0	1	0	#DIV/0!
Bacteria		Firmicutes	Erysipelotrichia	Erysipelotrichales	Erysipelotrichaceae	Catenibacterium	7	2	3.5	0.29
Bacteria		Firmicutes	Erysipelotrichia	Erysipelotrichales	Erysipelotrichaceae	Coprobacillus	1	0	NA	0
Bacteria		Firmicutes	Erysipelotrichia	Erysipelotrichales	Erysipelotrichaceae	Eggerthia	5	0	NA	0
Bacteria		Firmicutes	Erysipelotrichia	Erysipelotrichales	Erysipelotrichaceae	Erysipelothrix	120	6	20	0.05
Bacteria		Firmicutes	Erysipelotrichia	Erysipelotrichales	Erysipelotrichaceae	Solobacterium	1	0	NA	0
Bacteria		Firmicutes	Bacilli	Lactobacillales	Enterococcaceae	Catellicoccus	0	3	0	#DIV/0!
Bacteria		Firmicutes	Bacilli	Lactobacillales	Enterococcaceae	Enterococcus	2	25	0.08	12.5
Bacteria		Firmicutes	Bacilli	Lactobacillales	Enterococcaceae	Vagococcus	92	2	46	0.02
Bacteria		Proteobacteria	Gammaproteobacteria	Enterobacteriales	Enterobacteriaceae	Arsenophonus	0	2	0	#DIV/0!
Bacteria		Proteobacteria	Gammaproteobacteria	Enterobacteriales	Enterobacteriaceae	Brenneria	24	2	12	0.08
Bacteria		Proteobacteria	Gammaproteobacteria	Enterobacteriales	Enterobacteriaceae	Buchnera	1	0	NA	0
Bacteria		Proteobacteria	Gammaproteobacteria	Enterobacteriales	Enterobacteriaceae	Budvicia	2	2	1	1
Bacteria		Proteobacteria	Gammaproteobacteria	Enterobacteriales	Enterobacteriaceae	Buttiauxella	5	2	2.5	0.4
Bacteria		Proteobacteria	Gammaproteobacteria	Enterobacteriales	Enterobacteriaceae	Candidatus_Blochmannia	1	2	0.5	2
Bacteria		Proteobacteria	Gammaproteobacteria	Enterobacteriales	Enterobacteriaceae	Candidatus_Hamiltonella	0	1	0	#DIV/0!
Bacteria		Proteobacteria	Gammaproteobacteria	Enterobacteriales	Enterobacteriaceae	Candidatus_Tachikawaea	1	0	NA	0
Bacteria		Proteobacteria	Gammaproteobacteria	Enterobacteriales	Enterobacteriaceae	Cedecea	2	2	1	1
Bacteria		Proteobacteria	Gammaproteobacteria	Enterobacteriales	Enterobacteriaceae	Chania	1	1	1	1
Bacteria		Proteobacteria	Gammaproteobacteria	Enterobacteriales	Enterobacteriaceae	Citrobacter	1853	36	51.47	0.02
Bacteria		Proteobacteria	Gammaproteobacteria	Enterobacteriales	Enterobacteriaceae	Cronobacter	34	9	3.78	0.26
Bacteria		Proteobacteria	Gammaproteobacteria	Enterobacteriales	Enterobacteriaceae	Dickeya	60	19	3.16	0.32
Bacteria		Proteobacteria	Gammaproteobacteria	Enterobacteriales	Enterobacteriaceae	Edwardsiella	21	5	4.2	0.24
Bacteria		Proteobacteria	Gammaproteobacteria	Enterobacteriales	Enterobacteriaceae	Enterobacter	253	33	7.67	0.13
Bacteria		Proteobacteria	Gammaproteobacteria	Enterobacteriales	Enterobacteriaceae	Erwinia	30	12	2.5	0.4
Bacteria		Proteobacteria	Gammaproteobacteria	Enterobacteriales	Enterobacteriaceae	Escherichia	23	8	2.88	0.35
Bacteria		Proteobacteria	Gammaproteobacteria	Enterobacteriales	Enterobacteriaceae	Ewingella	3	4	0.75	1.33
Bacteria		Proteobacteria	Gammaproteobacteria	Enterobacteriales	Enterobacteriaceae	Franconibacter	7	1	7	0.14
Bacteria		Proteobacteria	Gammaproteobacteria	Enterobacteriales	Enterobacteriaceae	Hafnia	3	0	NA	0
Bacteria		Proteobacteria	Gammaproteobacteria	Enterobacteriales	Enterobacteriaceae	Klebsiella	38	8	4.75	0.21
Bacteria		Proteobacteria	Gammaproteobacteria	Enterobacteriales	Enterobacteriaceae	Kluyvera	12	4	3	0.33
Bacteria		Proteobacteria	Gammaproteobacteria	Enterobacteriales	Enterobacteriaceae	Kosakonia	9	4	2.25	0.44
Bacteria		Proteobacteria	Gammaproteobacteria	Enterobacteriales	Enterobacteriaceae	Leclercia	1	1	1	1
Bacteria		Proteobacteria	Gammaproteobacteria	Enterobacteriales	Enterobacteriaceae	Lelliottia	1	0	NA	0
Bacteria		Proteobacteria	Gammaproteobacteria	Enterobacteriales	Enterobacteriaceae	Leminorella	5	1	5	0.2
Bacteria		Proteobacteria	Gammaproteobacteria	Enterobacteriales	Enterobacteriaceae	Lonsdalea	2	0	NA	0
Bacteria		Proteobacteria	Gammaproteobacteria	Enterobacteriales	Enterobacteriaceae	Moellerella	0	2	0	#DIV/0!
Bacteria		Proteobacteria	Gammaproteobacteria	Enterobacteriales	Enterobacteriaceae	Morganella	4	0	NA	0
Bacteria		Proteobacteria	Gammaproteobacteria	Enterobacteriales	Enterobacteriaceae	Obesumbacterium	101	1	101	0.01
Bacteria		Proteobacteria	Gammaproteobacteria	Enterobacteriales	Enterobacteriaceae	Pantoea	65	24	2.71	0.37
Bacteria		Proteobacteria	Gammaproteobacteria	Enterobacteriales	Enterobacteriaceae	Pectobacterium	22	4	5.5	0.18
Bacteria		Proteobacteria	Gammaproteobacteria	Enterobacteriales	Enterobacteriaceae	Photorhabdus	5	1	5	0.2
Bacteria		Proteobacteria	Gammaproteobacteria	Enterobacteriales	Enterobacteriaceae	Plesiomonas	4	3	1.33	0.75
Bacteria		Proteobacteria	Gammaproteobacteria	Enterobacteriales	Enterobacteriaceae	Pluralibacter	3	3	1	1
Bacteria		Proteobacteria	Gammaproteobacteria	Enterobacteriales	Enterobacteriaceae	Pragia	1	1	1	1
Bacteria		Proteobacteria	Gammaproteobacteria	Enterobacteriales	Enterobacteriaceae	Proteus	32	5	6.4	0.16
Bacteria		Proteobacteria	Gammaproteobacteria	Enterobacteriales	Enterobacteriaceae	Providencia	25	29	0.86	1.16
Bacteria		Proteobacteria	Gammaproteobacteria	Enterobacteriales	Enterobacteriaceae	Rahnella	9	0	NA	0
Bacteria		Proteobacteria	Gammaproteobacteria	Enterobacteriales	Enterobacteriaceae	Raoultella	8	10	0.8	1.25
Bacteria		Proteobacteria	Gammaproteobacteria	Enterobacteriales	Enterobacteriaceae	Rouxiella	8	0	NA	0
Bacteria		Proteobacteria	Gammaproteobacteria	Enterobacteriales	Enterobacteriaceae	Salmonella	26	1	26	0.04
Bacteria		Proteobacteria	Gammaproteobacteria	Enterobacteriales	Enterobacteriaceae	Serratia	126	118	1.07	0.94
Bacteria		Proteobacteria	Gammaproteobacteria	Enterobacteriales	Enterobacteriaceae	Shigella	2	0	NA	0
Bacteria		Proteobacteria	Gammaproteobacteria	Enterobacteriales	Enterobacteriaceae	Shimwellia	1	0	NA	0
Bacteria		Proteobacteria	Gammaproteobacteria	Enterobacteriales	Enterobacteriaceae	Siccibacter	6	2	3	0.33
Bacteria		Proteobacteria	Gammaproteobacteria	Enterobacteriales	Enterobacteriaceae	Sodalis	16	8	2	0.5
Bacteria		Proteobacteria	Gammaproteobacteria	Enterobacteriales	Enterobacteriaceae	Tatumella	3	3	1	1
Bacteria		Proteobacteria	Gammaproteobacteria	Enterobacteriales	Enterobacteriaceae	Trabulsiella	7	0	NA	0
Bacteria		Proteobacteria	Gammaproteobacteria	Enterobacteriales	Enterobacteriaceae	Xenorhabdus	14	4	3.5	0.29
Bacteria		Proteobacteria	Gammaproteobacteria	Enterobacteriales	Enterobacteriaceae	Yersinia	26	17	1.53	0.65
Bacteria		Proteobacteria	Gammaproteobacteria	Enterobacteriales	Enterobacteriaceae	Yokenella	6	0	NA	0
Bacteria		Elusimicrobia	Elusimicrobia	Elusimicrobiales	Elusimicrobiaceae	Elusimicrobium	1	1	1	1
Bacteria		Actinobacteria	Coriobacteriia	Eggerthellales	Eggerthellaceae	Cryptobacterium	1	1	1	1
Bacteria		Actinobacteria	Coriobacteriia	Eggerthellales	Eggerthellaceae	Eggerthella	8	3	2.67	0.38
Bacteria		Actinobacteria	Coriobacteriia	Eggerthellales	Eggerthellaceae	Enterorhabdus	2	4	0.5	2
Bacteria		Actinobacteria	Coriobacteriia	Eggerthellales	Eggerthellaceae	Gordonibacter	3	2	1.5	0.67
Bacteria		Actinobacteria	Coriobacteriia	Eggerthellales	Eggerthellaceae	Slackia	67	1	67	0.01
Bacteria		Proteobacteria	Gammaproteobacteria	Chromatiales	Ectothiorhodospiraceae	Acidihalobacter	51	34	1.5	0.67
Bacteria		Proteobacteria	Gammaproteobacteria	Chromatiales	Ectothiorhodospiraceae	Alkalilimnicola	26	9	2.89	0.35
Bacteria		Proteobacteria	Gammaproteobacteria	Chromatiales	Ectothiorhodospiraceae	Arhodomonas	52	35	1.49	0.67
Bacteria		Proteobacteria	Gammaproteobacteria	Chromatiales	Ectothiorhodospiraceae	Ectothiorhodospira	40	18	2.22	0.45
Bacteria		Proteobacteria	Gammaproteobacteria	Chromatiales	Ectothiorhodospiraceae	Halorhodospira	38	12	3.17	0.32
Bacteria		Proteobacteria	Gammaproteobacteria	Chromatiales	Ectothiorhodospiraceae	Nitrococcus	28	19	1.47	0.68
Bacteria		Proteobacteria	Gammaproteobacteria	Chromatiales	Ectothiorhodospiraceae	Spiribacter	18	7	2.57	0.39
Bacteria		Proteobacteria	Gammaproteobacteria	Chromatiales	Ectothiorhodospiraceae	Thioalkalivibrio	693	316	2.19	0.46
Bacteria		Proteobacteria	Gammaproteobacteria	Chromatiales	Ectothiorhodospiraceae	Thiorhodospira	18	3	6	0.17
Bacteria		Actinobacteria	Actinobacteria	Corynebacteriales	Dietziaceae	Dietzia	19	24	0.79	1.26
Bacteria		Proteobacteria	Deltaproteobacteria	Desulfuromonadales	Desulfuromonadaceae	Desulfuromonas	11	14	0.79	1.27
Bacteria		Aquificae	Aquificae	Desulfurobacteriales	Desulfurobacteriaceae	Desulfurobacterium	1	0	NA	0
Bacteria		Proteobacteria	Deltaproteobacteria	Desulfurellales	Desulfurellaceae	Desulfurella	1	0	NA	0
Bacteria		Proteobacteria	Deltaproteobacteria	Desulfurellales	Desulfurellaceae	Hippea	1	1	1	1
Bacteria		Proteobacteria	Deltaproteobacteria	Desulfovibrionales	Desulfovibrionaceae	Bilophila	10	3	3.33	0.3
Bacteria		Proteobacteria	Deltaproteobacteria	Desulfovibrionales	Desulfovibrionaceae	Desulfocurvus	10	6	1.67	0.6
Bacteria		Proteobacteria	Deltaproteobacteria	Desulfovibrionales	Desulfovibrionaceae	Desulfovibrio	168	89	1.89	0.53
Bacteria		Proteobacteria	Deltaproteobacteria	Desulfovibrionales	Desulfonatronaceae	Desulfonatronum	15	11	1.36	0.73
Bacteria		Proteobacteria	Deltaproteobacteria	Desulfovibrionales	Desulfomicrobiaceae	Desulfomicrobium	9	9	1	1
Bacteria		Proteobacteria	Deltaproteobacteria	Desulfovibrionales	Desulfohalobiaceae	Desulfohalobium	2	1	2	0.5
Bacteria		Proteobacteria	Deltaproteobacteria	Desulfovibrionales	Desulfohalobiaceae	Desulfonatronospira	1	0	NA	0
Bacteria		Proteobacteria	Deltaproteobacteria	Desulfovibrionales	Desulfohalobiaceae	Desulfonatronovibrio	5	0	NA	0
Bacteria		Proteobacteria	Deltaproteobacteria	Desulfovibrionales	Desulfohalobiaceae	Desulfovermiculus	2	8	0.25	4
Bacteria		Proteobacteria	Deltaproteobacteria	Desulfobacterales	Desulfobulbaceae	Desulfobulbus	20	13	1.54	0.65
Bacteria		Proteobacteria	Deltaproteobacteria	Desulfobacterales	Desulfobulbaceae	Desulfocapsa	0	1	0	#DIV/0!
Bacteria		Proteobacteria	Deltaproteobacteria	Desulfobacterales	Desulfobulbaceae	Desulfurivibrio	5	1	5	0.2
Bacteria		Proteobacteria	Deltaproteobacteria	Desulfobacterales	Desulfobacteraceae	Desulfatibacillum	2	4	0.5	2
Bacteria		Proteobacteria	Deltaproteobacteria	Desulfobacterales	Desulfobacteraceae	Desulfatiglans	3	2	1.5	0.67
Bacteria		Proteobacteria	Deltaproteobacteria	Desulfobacterales	Desulfobacteraceae	Desulfatirhabdium	3	3	1	1
Bacteria		Proteobacteria	Deltaproteobacteria	Desulfobacterales	Desulfobacteraceae	Desulfatitalea	8	5	1.6	0.63
Bacteria		Proteobacteria	Deltaproteobacteria	Desulfobacterales	Desulfobacteraceae	Desulfobacter	3	1	3	0.33
Bacteria		Proteobacteria	Deltaproteobacteria	Desulfobacterales	Desulfobacteraceae	Desulfococcus	6	7	0.86	1.17
Bacteria		Proteobacteria	Deltaproteobacteria	Desulfobacterales	Desulfobacteraceae	Desulforegula	1	1	1	1
Bacteria		Proteobacteria	Deltaproteobacteria	Desulfobacterales	Desulfobacteraceae	Desulfosarcina	7	3	2.33	0.43
Bacteria		Proteobacteria	Deltaproteobacteria	Desulfobacterales	Desulfobacteraceae	Desulfospira	0	1	0	#DIV/0!
Bacteria		Proteobacteria	Deltaproteobacteria	Desulfobacterales	Desulfobacteraceae	Desulfotignum	2	1	2	0.5
Bacteria		Proteobacteria	Deltaproteobacteria	Desulfarculales	Desulfarculaceae	Desulfarculus	11	8	1.38	0.73
Bacteria		Proteobacteria	Deltaproteobacteria	Desulfarculales	Desulfarculaceae	Desulfocarbo	8	0	NA	0
Bacteria		Proteobacteria	Deltaproteobacteria	Desulfarculales	Desulfarculaceae	Dethiosulfatarculus	7	1	7	0.14
Bacteria		Actinobacteria	Actinobacteria	Micrococcales	Dermatophilaceae	Austwickia	4	5	0.8	1.25
Bacteria		Actinobacteria	Actinobacteria	Micrococcales	Dermatophilaceae	Dermatophilus	7	5	1.4	0.71
Bacteria		Actinobacteria	Actinobacteria	Micrococcales	Dermatophilaceae	Kineosphaera	14	22	0.64	1.57
Bacteria		Actinobacteria	Actinobacteria	Micrococcales	Dermatophilaceae	Mobilicoccus	24	28	0.86	1.17
Bacteria		Actinobacteria	Actinobacteria	Micrococcales	Dermacoccaceae	Demetria	7	3	2.33	0.43
Bacteria		Actinobacteria	Actinobacteria	Micrococcales	Dermacoccaceae	Dermacoccus	10	16	0.63	1.6
Bacteria		Actinobacteria	Actinobacteria	Micrococcales	Dermacoccaceae	Kytococcus	11	8	1.38	0.73
Bacteria		Actinobacteria	Actinobacteria	Micrococcales	Dermacoccaceae	Luteipulveratus	39	50	0.78	1.28
Bacteria		Actinobacteria	Actinobacteria	Micrococcales	Dermabacteraceae	Brachybacterium	33	29	1.14	0.88
Bacteria		Actinobacteria	Actinobacteria	Micrococcales	Dermabacteraceae	Dermabacter	8	3	2.67	0.38
Bacteria		Actinobacteria	Actinobacteria	Micrococcales	Dermabacteraceae	Helcobacillus	6	1	6	0.17
Bacteria		Actinobacteria	Actinobacteria	Micrococcales	Demequinaceae	Demequina	55	30	1.83	0.55
Bacteria		Actinobacteria	Actinobacteria	Micrococcales	Demequinaceae	Lysinimicrobium	56	37	1.51	0.66
Bacteria		Deinococcus-Thermus	Deinococci	Deinococcales	Deinococcaceae	Deinococcus	130	62	2.1	0.48
Bacteria		Chloroflexi	Dehalococcoidia	Dehalococcoidales	Dehalococcoidaceae	Dehalococcoides	0	1	0	#DIV/0!
Bacteria		Deferribacteres	Deferribacteres	Deferribacterales	Deferribacteraceae	Calditerrivibrio	1	0	NA	0
Bacteria		Deferribacteres	Deferribacteres	Deferribacterales	Deferribacteraceae	Deferribacter	1	0	NA	0
Bacteria		Deferribacteres	Deferribacteres	Deferribacterales	Deferribacteraceae	Geovibrio	1	0	NA	0
Bacteria		Bacteroidetes	Cytophagia	Cytophagales	Cytophagaceae	Anditalea	0	2	0	#DIV/0!
Bacteria		Bacteroidetes	Cytophagia	Cytophagales	Cytophagaceae	Dyadobacter	4	5	0.8	1.25
Bacteria		Bacteroidetes	Cytophagia	Cytophagales	Cytophagaceae	Fibrella	1	1	1	1
Bacteria		Bacteroidetes	Cytophagia	Cytophagales	Cytophagaceae	Fibrisoma	1	2	0.5	2
Bacteria		Bacteroidetes	Cytophagia	Cytophagales	Cytophagaceae	Flectobacillus	0	1	0	#DIV/0!
Bacteria		Bacteroidetes	Cytophagia	Cytophagales	Cytophagaceae	Flexibacter	2	3	0.67	1.5
Bacteria		Bacteroidetes	Cytophagia	Cytophagales	Cytophagaceae	Hymenobacter	44	23	1.91	0.52
Bacteria		Bacteroidetes	Cytophagia	Cytophagales	Cytophagaceae	Leadbetterella	3	3	1	1
Bacteria		Bacteroidetes	Cytophagia	Cytophagales	Cytophagaceae	Pontibacter	5	6	0.83	1.2
Bacteria		Bacteroidetes	Cytophagia	Cytophagales	Cytophagaceae	Rhodonellum	1	1	1	1
Bacteria		Bacteroidetes	Cytophagia	Cytophagales	Cytophagaceae	Rudanella	3	3	1	1
Bacteria		Bacteroidetes	Cytophagia	Cytophagales	Cytophagaceae	Rufibacter	0	2	0	#DIV/0!
Bacteria		Bacteroidetes	Cytophagia	Cytophagales	Cytophagaceae	Runella	3	1	3	0.33
Bacteria		Bacteroidetes	Cytophagia	Cytophagales	Cytophagaceae	Spirosoma	1	4	0.25	4
Bacteria		Proteobacteria	Deltaproteobacteria	Myxococcales	Cystobacteraceae	Archangium	20	6	3.33	0.3
Bacteria		Proteobacteria	Deltaproteobacteria	Myxococcales	Cystobacteraceae	Cystobacter	32	28	1.14	0.88
Bacteria		Proteobacteria	Deltaproteobacteria	Myxococcales	Cystobacteraceae	Hyalangium	19	25	0.76	1.32
Bacteria		Proteobacteria	Deltaproteobacteria	Myxococcales	Cystobacteraceae	Stigmatella	43	29	1.48	0.67
Bacteria		Bacteroidetes	Cytophagia	Cytophagales	Cyclobacteriaceae	Algoriphagus	30	6	5	0.2
Bacteria		Bacteroidetes	Cytophagia	Cytophagales	Cyclobacteriaceae	Belliella	3	1	3	0.33
Bacteria		Bacteroidetes	Cytophagia	Cytophagales	Cyclobacteriaceae	Cyclobacterium	1	3	0.33	3
Bacteria		Bacteroidetes	Cytophagia	Cytophagales	Cyclobacteriaceae	Echinicola	1	2	0.5	2
Bacteria		Bacteroidetes	Cytophagia	Cytophagales	Cyclobacteriaceae	Lunatimonas	0	1	0	#DIV/0!
Bacteria		Bacteroidetes	Cytophagia	Cytophagales	Cyclobacteriaceae	Mariniradius	1	0	NA	0
Bacteria		Actinobacteria	Actinobacteria	Frankiales	Cryptosporangiaceae	Cryptosporangium	45	81	0.56	1.8
Bacteria		Bacteroidetes	Flavobacteriia	Flavobacteriales	Cryomorphaceae	Crocinitomix	0	2	0	#DIV/0!
Bacteria		Bacteroidetes	Flavobacteriia	Flavobacteriales	Cryomorphaceae	Fluviicola	2	0	NA	0
Bacteria		Bacteroidetes	Flavobacteriia	Flavobacteriales	Cryomorphaceae	Owenweeksia	0	1	0	#DIV/0!
Bacteria		Proteobacteria	Gammaproteobacteria	Legionellales	Coxiellaceae	Coxiella	4	2	2	0.5
Bacteria		Proteobacteria	Gammaproteobacteria	Legionellales	Coxiellaceae	Rickettsiella	1	1	1	1
Bacteria		Actinobacteria	Actinobacteria	Corynebacteriales	Corynebacteriaceae	Corynebacterium	298	1281	0.23	4.3
Bacteria		Actinobacteria	Actinobacteria	Corynebacteriales	Corynebacteriaceae	Turicella	6	2	3	0.33
Bacteria		Actinobacteria	Coriobacteriia	Coriobacteriales	Coriobacteriaceae	Collinsella	6	5	1.2	0.83
Bacteria		Actinobacteria	Coriobacteriia	Coriobacteriales	Coriobacteriaceae	Coriobacterium	1	1	1	1
Bacteria		Actinobacteria	Coriobacteriia	Coriobacteriales	Coriobacteriaceae	Enorma	4	0	NA	0
Bacteria		Actinobacteria	Coriobacteriia	Coriobacteriales	Coriobacteriaceae	Senegalimassilia	1	0	NA	0
Bacteria		Actinobacteria	Thermoleophilia	Solirubrobacterales	Conexibacteraceae	Conexibacter	30	97	0.31	3.23
Bacteria		Proteobacteria	Gammaproteobacteria		Competibacteraceae	Candidatus_Competibacter	38	12	3.17	0.32
Bacteria		Proteobacteria	Gammaproteobacteria		Competibacteraceae	Candidatus_Contendobacter	49	12	4.08	0.24
Bacteria		Proteobacteria	Betaproteobacteria	Burkholderiales	Comamonadaceae	Acidovorax	1117	2276	0.49	2.04
Bacteria		Proteobacteria	Betaproteobacteria	Burkholderiales	Comamonadaceae	Alicycliphilus	143	121	1.18	0.85
Bacteria		Proteobacteria	Betaproteobacteria	Burkholderiales	Comamonadaceae	Brachymonas	33	17	1.94	0.52
Bacteria		Proteobacteria	Betaproteobacteria	Burkholderiales	Comamonadaceae	Caenimonas	37	21	1.76	0.57
Bacteria		Proteobacteria	Betaproteobacteria	Burkholderiales	Comamonadaceae	Caldimonas	46	14	3.29	0.3
Bacteria		Proteobacteria	Betaproteobacteria	Burkholderiales	Comamonadaceae	Candidatus_Symbiobacter	7	5	1.4	0.71
Bacteria		Proteobacteria	Betaproteobacteria	Burkholderiales	Comamonadaceae	Comamonas	288	761	0.38	2.64
Bacteria		Proteobacteria	Betaproteobacteria	Burkholderiales	Comamonadaceae	Curvibacter	146	62	2.35	0.42
Bacteria		Proteobacteria	Betaproteobacteria	Burkholderiales	Comamonadaceae	Delftia	81	60	1.35	0.74
Bacteria		Proteobacteria	Betaproteobacteria	Burkholderiales	Comamonadaceae	Diaphorobacter	3406	182	18.71	0.05
Bacteria		Proteobacteria	Betaproteobacteria	Burkholderiales	Comamonadaceae	Hydrogenophaga	184	97	1.9	0.53
Bacteria		Proteobacteria	Betaproteobacteria	Burkholderiales	Comamonadaceae	Hylemonella	44	13	3.38	0.3
Bacteria		Proteobacteria	Betaproteobacteria	Burkholderiales	Comamonadaceae	Lampropedia	18	9	2	0.5
Bacteria		Proteobacteria	Betaproteobacteria	Burkholderiales	Comamonadaceae	Limnohabitans	172	66	2.61	0.38
Bacteria		Proteobacteria	Betaproteobacteria	Burkholderiales	Comamonadaceae	Ottowia	203	40	5.08	0.2
Bacteria		Proteobacteria	Betaproteobacteria	Burkholderiales	Comamonadaceae	Pelomonas	153	56	2.73	0.37
Bacteria		Proteobacteria	Betaproteobacteria	Burkholderiales	Comamonadaceae	Polaromonas	5028	360	13.97	0.07
Bacteria		Proteobacteria	Betaproteobacteria	Burkholderiales	Comamonadaceae	Pseudacidovorax	41	15	2.73	0.37
Bacteria		Proteobacteria	Betaproteobacteria	Burkholderiales	Comamonadaceae	Pseudorhodoferax	200	74	2.7	0.37
Bacteria		Proteobacteria	Betaproteobacteria	Burkholderiales	Comamonadaceae	Ramlibacter	198	62	3.19	0.31
Bacteria		Proteobacteria	Betaproteobacteria	Burkholderiales	Comamonadaceae	Rhodoferax	857	55	15.58	0.06
Bacteria		Proteobacteria	Betaproteobacteria	Burkholderiales	Comamonadaceae	Simplicispira	86	510	0.17	5.93
Bacteria		Proteobacteria	Betaproteobacteria	Burkholderiales	Comamonadaceae	Variovorax	2424	200	12.12	0.08
Bacteria		Proteobacteria	Betaproteobacteria	Burkholderiales	Comamonadaceae	Verminephrobacter	119	71	1.68	0.6
Bacteria		Proteobacteria	Betaproteobacteria	Burkholderiales	Comamonadaceae	Xenophilus	68	22	3.09	0.32
Bacteria		Proteobacteria	Gammaproteobacteria	Alteromonadales	Colwelliaceae	Colwellia	5	6	0.83	1.2
Bacteria		Proteobacteria	Gammaproteobacteria	Alteromonadales	Colwelliaceae	Thalassomonas	7	16	0.44	2.29
Bacteria		Proteobacteria	Gammaproteobacteria	Alteromonadales	Colwelliaceae	Thalassotalea	0	1	0	#DIV/0!
Bacteria		Firmicutes	Clostridia	Clostridiales	Clostridiales_Family_XVII_Incertae_Sedis	Sulfobacillus	5	1	5	0.2
Bacteria		Firmicutes	Clostridia	Clostridiales	Clostridiales_Family_XVII_Incertae_Sedis	Thermaerobacter	15	13	1.15	0.87
Bacteria		Firmicutes	Clostridia	Clostridiales	Clostridiales_Family_XIII_Incertae_Sedis	Anaerovorax	1	0	NA	0
Bacteria		Firmicutes	Clostridia	Clostridiales	Clostridiales_Family_XIII_Incertae_Sedis	Mogibacterium	120	0	NA	0
Bacteria		Firmicutes	Clostridia	Clostridiales	Clostridiaceae	Alkaliphilus	3	1	3	0.33
Bacteria		Firmicutes	Clostridia	Clostridiales	Clostridiaceae	Anaerosalibacter	185	13	14.23	0.07
Bacteria		Firmicutes	Clostridia	Clostridiales	Clostridiaceae	Butyricicoccus	1	3	0.33	3
Bacteria		Firmicutes	Clostridia	Clostridiales	Clostridiaceae	Caldisalinibacter	5	0	NA	0
Bacteria		Firmicutes	Clostridia	Clostridiales	Clostridiaceae	Caloramator	1	0	NA	0
Bacteria		Firmicutes	Clostridia	Clostridiales	Clostridiaceae	Caloranaerobacter	1	0	NA	0
Bacteria		Firmicutes	Clostridia	Clostridiales	Clostridiaceae	Clostridiisalibacter	10	2	5	0.2
Bacteria		Firmicutes	Clostridia	Clostridiales	Clostridiaceae	Clostridium	48265	519	93	0.01
Bacteria		Firmicutes	Clostridia	Clostridiales	Clostridiaceae	Fervidicella	1	0	NA	0
Bacteria		Firmicutes	Clostridia	Clostridiales	Clostridiaceae	Oxobacter	1	0	NA	0
Bacteria		Firmicutes	Clostridia	Clostridiales	Clostridiaceae	Thermobrachium	1	0	NA	0
Bacteria		Armatimonadetes	Chthonomonadetes	Chthonomonadales	Chthonomonadaceae	Chthonomonas	2	1	2	0.5
Bacteria		Chrysiogenetes	Chrysiogenetes	Chrysiogenales	Chrysiogenaceae	Desulfurispirillum	1	3	0.33	3
Bacteria		Proteobacteria	Betaproteobacteria	Neisseriales	Chromobacteriaceae	Andreprevotia	23	13	1.77	0.57
Bacteria		Proteobacteria	Betaproteobacteria	Neisseriales	Chromobacteriaceae	Aquaspirillum	8	0	NA	0
Bacteria		Proteobacteria	Betaproteobacteria	Neisseriales	Chromobacteriaceae	Aquitalea	24	4	6	0.17
Bacteria		Proteobacteria	Betaproteobacteria	Neisseriales	Chromobacteriaceae	Chitinibacter	21	4	5.25	0.19
Bacteria		Proteobacteria	Betaproteobacteria	Neisseriales	Chromobacteriaceae	Chitinilyticum	52	6	8.67	0.12
Bacteria		Proteobacteria	Betaproteobacteria	Neisseriales	Chromobacteriaceae	Chitiniphilus	58	10	5.8	0.17
Bacteria		Proteobacteria	Betaproteobacteria	Neisseriales	Chromobacteriaceae	Chromobacterium	162	57	2.84	0.35
Bacteria		Proteobacteria	Betaproteobacteria	Neisseriales	Chromobacteriaceae	Gulbenkiania	27	4	6.75	0.15
Bacteria		Proteobacteria	Betaproteobacteria	Neisseriales	Chromobacteriaceae	Laribacter	25	9	2.78	0.36
Bacteria		Proteobacteria	Betaproteobacteria	Neisseriales	Chromobacteriaceae	Leeia	14	11	1.27	0.79
Bacteria		Proteobacteria	Betaproteobacteria	Neisseriales	Chromobacteriaceae	Microvirgula	59	10	5.9	0.17
Bacteria		Proteobacteria	Betaproteobacteria	Neisseriales	Chromobacteriaceae	Paludibacterium	42	9	4.67	0.21
Bacteria		Proteobacteria	Betaproteobacteria	Neisseriales	Chromobacteriaceae	Pseudogulbenkiania	98	22	4.45	0.22
Bacteria		Proteobacteria	Betaproteobacteria	Neisseriales	Chromobacteriaceae	Silvimonas	9	4	2.25	0.44
Bacteria		Proteobacteria	Betaproteobacteria	Neisseriales	Chromobacteriaceae	Vogesella	43	6	7.17	0.14
Bacteria		Proteobacteria	Gammaproteobacteria	Chromatiales	Chromatiaceae	Allochromatium	47	14	3.36	0.3
Bacteria		Proteobacteria	Gammaproteobacteria	Chromatiales	Chromatiaceae	Arsukibacterium	7	3	2.33	0.43
Bacteria		Proteobacteria	Gammaproteobacteria	Chromatiales	Chromatiaceae	Lamprocystis	34	15	2.27	0.44
Bacteria		Proteobacteria	Gammaproteobacteria	Chromatiales	Chromatiaceae	Marichromatium	52	22	2.36	0.42
Bacteria		Proteobacteria	Gammaproteobacteria	Chromatiales	Chromatiaceae	Nitrosococcus	29	9	3.22	0.31
Bacteria		Proteobacteria	Gammaproteobacteria	Chromatiales	Chromatiaceae	Rheinheimera	48	140	0.34	2.92
Bacteria		Proteobacteria	Gammaproteobacteria	Chromatiales	Chromatiaceae	Thiocapsa	51	11	4.64	0.22
Bacteria		Proteobacteria	Gammaproteobacteria	Chromatiales	Chromatiaceae	Thiocystis	56	17	3.29	0.3
Bacteria		Proteobacteria	Gammaproteobacteria	Chromatiales	Chromatiaceae	Thioflavicoccus	38	12	3.17	0.32
Bacteria		Proteobacteria	Gammaproteobacteria	Chromatiales	Chromatiaceae	Thiohalocapsa	51	20	2.55	0.39
Bacteria		Proteobacteria	Gammaproteobacteria	Chromatiales	Chromatiaceae	Thiorhodococcus	66	11	6	0.17
Bacteria		Proteobacteria	Gammaproteobacteria	Chromatiales	Chromatiaceae	Thiorhodovibrio	39	14	2.79	0.36
Bacteria		Chloroflexi	Chloroflexia	Chloroflexales	Chloroflexaceae	Chloroflexus	7	3	2.33	0.43
Bacteria		Chlorobi	Chlorobia	Chlorobiales	Chlorobiaceae	Chlorobaculum	8	2	4	0.25
Bacteria		Chlorobi	Chlorobia	Chlorobiales	Chlorobiaceae	Chlorobium	1	4	0.25	4
Bacteria		Chlorobi	Chlorobia	Chlorobiales	Chlorobiaceae	Chloroherpeton	0	2	0	#DIV/0!
Bacteria		Chlorobi	Chlorobia	Chlorobiales	Chlorobiaceae	Pelodictyon	4	2	2	0.5
Bacteria		Chlorobi	Chlorobia	Chlorobiales	Chlorobiaceae	Prosthecochloris	0	2	0	#DIV/0!
Bacteria		Chlamydiae	Chlamydiia	Chlamydiales	Chlamydiaceae	Chlamydia	2	2	1	1
Bacteria		Bacteroidetes	Sphingobacteriia	Sphingobacteriales	Chitinophagaceae	Chitinophaga	9	4	2.25	0.44
Bacteria		Bacteroidetes	Sphingobacteriia	Sphingobacteriales	Chitinophagaceae	Flavihumibacter	14	51	0.27	3.64
Bacteria		Bacteroidetes	Sphingobacteriia	Sphingobacteriales	Chitinophagaceae	Niabella	6	6	1	1
Bacteria		Bacteroidetes	Sphingobacteriia	Sphingobacteriales	Chitinophagaceae	Niastella	2	33	0.06	16.5
Bacteria		Bacteroidetes	Sphingobacteriia	Sphingobacteriales	Chitinophagaceae	Sediminibacterium	4	12	0.33	3
Bacteria		Bacteroidetes	Sphingobacteriia	Sphingobacteriales	Chitinophagaceae	Segetibacter	2	1	2	0.5
Bacteria		Bacteroidetes	Sphingobacteriia	Sphingobacteriales	Chitinophagaceae	Terrimonas	3	16	0.19	5.33
Bacteria		Fibrobacteres	Chitinivibrionia	Chitinivibrionales	Chitinivibrionaceae	Chitinivibrio	0	1	0	#DIV/0!
Bacteria		Proteobacteria	Gammaproteobacteria	Cellvibrionales	Cellvibrionaceae	Cellvibrio	33	22	1.5	0.67
Bacteria		Proteobacteria	Gammaproteobacteria	Cellvibrionales	Cellvibrionaceae	Gilvimarinus	21	10	2.1	0.48
Bacteria		Proteobacteria	Gammaproteobacteria	Cellvibrionales	Cellvibrionaceae	Marinagarivorans	3	2	1.5	0.67
Bacteria		Proteobacteria	Gammaproteobacteria	Cellvibrionales	Cellvibrionaceae	Marinimicrobium	39	10	3.9	0.26
Bacteria		Proteobacteria	Gammaproteobacteria	Cellvibrionales	Cellvibrionaceae	Saccharophagus	7	9	0.78	1.29
Bacteria		Proteobacteria	Gammaproteobacteria	Cellvibrionales	Cellvibrionaceae	Simiduia	9	4	2.25	0.44
Bacteria		Proteobacteria	Gammaproteobacteria	Cellvibrionales	Cellvibrionaceae	Teredinibacter	8	14	0.57	1.75
Bacteria		Actinobacteria	Actinobacteria	Micrococcales	Cellulomonadaceae	Actinotalea	27	19	1.42	0.7
Bacteria		Actinobacteria	Actinobacteria	Micrococcales	Cellulomonadaceae	Cellulomonas	198	219	0.9	1.11
Bacteria		Actinobacteria	Actinobacteria	Micrococcales	Cellulomonadaceae	Oerskovia	27	24	1.13	0.89
Bacteria		Actinobacteria	Actinobacteria	Micrococcales	Cellulomonadaceae	Paraoerskovia	10	5	2	0.5
Bacteria		Proteobacteria	Alphaproteobacteria	Caulobacterales	Caulobacteraceae	Asticcacaulis	57	24	2.38	0.42
Bacteria		Proteobacteria	Alphaproteobacteria	Caulobacterales	Caulobacteraceae	Brevundimonas	170	754	0.23	4.44
Bacteria		Proteobacteria	Alphaproteobacteria	Caulobacterales	Caulobacteraceae	Caulobacter	1524	2117	0.72	1.39
Bacteria		Proteobacteria	Alphaproteobacteria	Caulobacterales	Caulobacteraceae	Phenylobacterium	62	38	1.63	0.61
Bacteria		Proteobacteria	Alphaproteobacteria	Caulobacterales	Caulobacteraceae	Woodsholea	5	1	5	0.2
Bacteria		Actinobacteria	Actinobacteria	Catenulisporales	Catenulisporaceae	Catenulispora	50	84	0.6	1.68
Bacteria		Firmicutes	Clostridia	Clostridiales	Catabacteriaceae	Catabacter	3	0	NA	0
Bacteria		Firmicutes	Bacilli	Lactobacillales	Carnobacteriaceae	Atopobacter	1	0	NA	0
Bacteria		Firmicutes	Bacilli	Lactobacillales	Carnobacteriaceae	Carnobacterium	2	3	0.67	1.5
Bacteria		Firmicutes	Bacilli	Lactobacillales	Carnobacteriaceae	Jeotgalibaca	0	1	0	#DIV/0!
Bacteria		Proteobacteria	Gammaproteobacteria	Cardiobacteriales	Cardiobacteriaceae	Cardiobacterium	39	7	5.57	0.18
Bacteria		Proteobacteria	Gammaproteobacteria	Cardiobacteriales	Cardiobacteriaceae	Dichelobacter	11	8	1.38	0.73
Bacteria		Proteobacteria	Alphaproteobacteria	Rickettsiales	Candidatus_Paracaedibacteraceae	Candidatus_Paracaedibacter	1	1	1	1
Bacteria		Planctomycetes	Planctomycetia	Candidatus_Brocadiales	Candidatus_Brocadiaceae	Candidatus_Brocadia	0	1	0	#DIV/0!
Bacteria		Planctomycetes	Planctomycetia	Candidatus_Brocadiales	Candidatus_Brocadiaceae	Candidatus_Jettenia	0	3	0	#DIV/0!
Bacteria		Proteobacteria	Epsilonproteobacteria	Campylobacterales	Campylobacteraceae	Arcobacter	0	1	0	#DIV/0!
Bacteria		Proteobacteria	Epsilonproteobacteria	Campylobacterales	Campylobacteraceae	Campylobacter	167	1	167	0.01
Bacteria		Proteobacteria	Epsilonproteobacteria	Campylobacterales	Campylobacteraceae	Sulfurospirillum	3	279	0.01	93
Bacteria		Chloroflexi	Caldilineae	Caldilineales	Caldilineaceae	Caldilinea	5	4	1.25	0.8
Bacteria		Firmicutes	Clostridia	Clostridiales	Caldicoprobacteraceae	Caldicoprobacter	1	1	1	1
Bacteria		Proteobacteria	Betaproteobacteria	Burkholderiales	Burkholderiaceae	Burkholderia	1527	626	2.44	0.41
Bacteria		Proteobacteria	Betaproteobacteria	Burkholderiales	Burkholderiaceae	Candidatus_Glomeribacter	5	2	2.5	0.4
Bacteria		Proteobacteria	Betaproteobacteria	Burkholderiales	Burkholderiaceae	Chitinimonas	115	40	2.88	0.35
Bacteria		Proteobacteria	Betaproteobacteria	Burkholderiales	Burkholderiaceae	Cupriavidus	638	198	3.22	0.31
Bacteria		Proteobacteria	Betaproteobacteria	Burkholderiales	Burkholderiaceae	Lautropia	53	16	3.31	0.3
Bacteria		Proteobacteria	Betaproteobacteria	Burkholderiales	Burkholderiaceae	Limnobacter	21	14	1.5	0.67
Bacteria		Proteobacteria	Betaproteobacteria	Burkholderiales	Burkholderiaceae	Pandoraea	266	81	3.28	0.3
Bacteria		Proteobacteria	Betaproteobacteria	Burkholderiales	Burkholderiaceae	Paraburkholderia	635	197	3.22	0.31
Bacteria		Proteobacteria	Betaproteobacteria	Burkholderiales	Burkholderiaceae	Polynucleobacter	2	1	2	0.5
Bacteria		Proteobacteria	Betaproteobacteria	Burkholderiales	Burkholderiaceae	Ralstonia	359	100	3.59	0.28
Bacteria		Proteobacteria	Alphaproteobacteria	Rhizobiales	Brucellaceae	Brucella	14	15	0.93	1.07
Bacteria		Proteobacteria	Alphaproteobacteria	Rhizobiales	Brucellaceae	Ochrobactrum	22	16	1.38	0.73
Bacteria		Proteobacteria	Alphaproteobacteria	Rhizobiales	Brucellaceae	Pseudochrobactrum	0	1	0	#DIV/0!
Bacteria		Actinobacteria	Actinobacteria	Micrococcales	Brevibacteriaceae	Brevibacterium	1450	40	36.25	0.03
Bacteria		Proteobacteria	Alphaproteobacteria	Rhizobiales	Bradyrhizobiaceae	Afipia	328	156	2.1	0.48
Bacteria		Proteobacteria	Alphaproteobacteria	Rhizobiales	Bradyrhizobiaceae	Bosea	369	155	2.38	0.42
Bacteria		Proteobacteria	Alphaproteobacteria	Rhizobiales	Bradyrhizobiaceae	Bradyrhizobium	2784	3925	0.71	1.41
Bacteria		Proteobacteria	Alphaproteobacteria	Rhizobiales	Bradyrhizobiaceae	Nitrobacter	102	105	0.97	1.03
Bacteria		Proteobacteria	Alphaproteobacteria	Rhizobiales	Bradyrhizobiaceae	Oligotropha	47	12	3.92	0.26
Bacteria		Proteobacteria	Alphaproteobacteria	Rhizobiales	Bradyrhizobiaceae	Rhodopseudomonas	124	44	2.82	0.35
Bacteria		Proteobacteria	Alphaproteobacteria	Rhizobiales	Bradyrhizobiaceae	Salinarimonas	22	8	2.75	0.36
Bacteria		Spirochaetes	Spirochaetia	Brachyspirales	Brachyspiraceae	Brachyspira	1	0	NA	0
Bacteria		Spirochaetes	Spirochaetia	Spirochaetales	Borreliaceae	Borrelia	8	2	4	0.25
Bacteria		Actinobacteria	Actinobacteria	Micrococcales	Bogoriellaceae	Georgenia	8	20	0.4	2.5
Bacteria		Bacteroidetes	Flavobacteriia	Flavobacteriales	Blattabacteriaceae	Blattabacterium	2	0	NA	0
Bacteria		Actinobacteria	Actinobacteria	Bifidobacteriales	Bifidobacteriaceae	Alloscardovia	1	0	NA	0
Bacteria		Actinobacteria	Actinobacteria	Bifidobacteriales	Bifidobacteriaceae	Bifidobacterium	87	65	1.34	0.75
Bacteria		Actinobacteria	Actinobacteria	Bifidobacteriales	Bifidobacteriaceae	Gardnerella	1	1	1	1
Bacteria		Actinobacteria	Actinobacteria	Bifidobacteriales	Bifidobacteriaceae	Parascardovia	2	1	2	0.5
Bacteria		Actinobacteria	Actinobacteria	Bifidobacteriales	Bifidobacteriaceae	Scardovia	11	0	NA	0
Bacteria		Actinobacteria	Actinobacteria	Micrococcales	Beutenbergiaceae	Beutenbergia	8	18	0.44	2.25
Bacteria		Proteobacteria	Alphaproteobacteria	Rhizobiales	Beijerinckiaceae	Beijerinckia	16	7	2.29	0.44
Bacteria		Proteobacteria	Alphaproteobacteria	Rhizobiales	Beijerinckiaceae	Chelatococcus	42	27	1.56	0.64
Bacteria		Proteobacteria	Alphaproteobacteria	Rhizobiales	Beijerinckiaceae	Methylocapsa	23	11	2.09	0.48
Bacteria		Proteobacteria	Alphaproteobacteria	Rhizobiales	Beijerinckiaceae	Methylocella	17	12	1.42	0.71
Bacteria		Proteobacteria	Alphaproteobacteria	Rhizobiales	Beijerinckiaceae	Methyloferula	22	4	5.5	0.18
Bacteria		Proteobacteria	Deltaproteobacteria	Bdellovibrionales	Bdellovibrionaceae	Bdellovibrio	1	2	0.5	2
Bacteria		Bacteroidetes	Sphingobacteriia	Sphingobacteriales	Balneolaceae	Balneola	0	3	0	#DIV/0!
Bacteria		Bacteroidetes	Bacteroidia	Bacteroidales	Bacteroidaceae	Bacteroides	13	8	1.63	0.62
Bacteria		Proteobacteria	Deltaproteobacteria	Bdellovibrionales	Bacteriovoracaceae	Bacteriovorax	2	2	1	1
Bacteria		Firmicutes	Bacilli	Bacillales	Bacillaceae	Aeribacillus	1	0	NA	0
Bacteria		Firmicutes	Bacilli	Bacillales	Bacillaceae	Amphibacillus	2	3	0.67	1.5
Bacteria		Firmicutes	Bacilli	Bacillales	Bacillaceae	Anaerobacillus	2	1	2	0.5
Bacteria		Firmicutes	Bacilli	Bacillales	Bacillaceae	Anoxybacillus	1	3	0.33	3
Bacteria		Firmicutes	Bacilli	Bacillales	Bacillaceae	Bacillus	237	3642	0.07	15.37
Bacteria		Firmicutes	Bacilli	Bacillales	Bacillaceae	Caldibacillus	2	1	2	0.5
Bacteria		Firmicutes	Bacilli	Bacillales	Bacillaceae	Calditerricola	10	1	10	0.1
Bacteria		Firmicutes	Bacilli	Bacillales	Bacillaceae	Domibacillus	2	0	NA	0
Bacteria		Firmicutes	Bacilli	Bacillales	Bacillaceae	Fictibacillus	10	2	5	0.2
Bacteria		Firmicutes	Bacilli	Bacillales	Bacillaceae	Geobacillus	12	6	2	0.5
Bacteria		Firmicutes	Bacilli	Bacillales	Bacillaceae	Gracilibacillus	1	0	NA	0
Bacteria		Firmicutes	Bacilli	Bacillales	Bacillaceae	Halobacillus	0	2	0	#DIV/0!
Bacteria		Firmicutes	Bacilli	Bacillales	Bacillaceae	Halolactibacillus	1	0	NA	0
Bacteria		Firmicutes	Bacilli	Bacillales	Bacillaceae	Lysinibacillus	2	2	1	1
Bacteria		Firmicutes	Bacilli	Bacillales	Bacillaceae	Marinococcus	1	0	NA	0
Bacteria		Firmicutes	Bacilli	Bacillales	Bacillaceae	Oceanobacillus	2	1	2	0.5
Bacteria		Firmicutes	Bacilli	Bacillales	Bacillaceae	Pontibacillus	0	1	0	#DIV/0!
Bacteria		Firmicutes	Bacilli	Bacillales	Bacillaceae	Thalassobacillus	1	0	NA	0
Bacteria		Firmicutes	Bacilli	Bacillales	Bacillaceae	Virgibacillus	2	3	0.67	1.5
Bacteria		Proteobacteria	Alphaproteobacteria	Rhizobiales	Aurantimonadaceae	Aurantimonas	45	16	2.81	0.36
Bacteria		Proteobacteria	Alphaproteobacteria	Rhizobiales	Aurantimonadaceae	Aureimonas	145	83	1.75	0.57
Bacteria		Proteobacteria	Alphaproteobacteria	Rhizobiales	Aurantimonadaceae	Fulvimarina	7	5	1.4	0.71
Bacteria		Proteobacteria	Alphaproteobacteria	Rhizobiales	Aurantimonadaceae	Martelella	15	20	0.75	1.33
Bacteria		Actinobacteria	Coriobacteriia	Coriobacteriales	Atopobiaceae	Atopobium	34	1	34	0.03
Bacteria		Actinobacteria	Coriobacteriia	Coriobacteriales	Atopobiaceae	Olsenella	237	9	26.33	0.04
Bacteria		Chloroflexi	Ardenticatenia	Ardenticatenales	Ardenticatenaceae	Ardenticatena	5	2	2.5	0.4
Bacteria		Aquificae	Aquificae	Aquificales	Aquificaceae	Hydrogenivirga	1	0	NA	0
Bacteria		Aquificae	Aquificae	Aquificales	Aquificaceae	Hydrogenobaculum	1	0	NA	0
Bacteria		Proteobacteria	Alphaproteobacteria	Rickettsiales	Anaplasmataceae	Wolbachia	1	0	NA	0
Bacteria		Proteobacteria	Deltaproteobacteria	Myxococcales	Anaeromyxobacteraceae	Anaeromyxobacter	100	78	1.28	0.78
Bacteria		Chloroflexi	Anaerolineae	Anaerolineales	Anaerolineaceae	Anaerolinea	2	4	0.5	2
Bacteria		Chloroflexi	Anaerolineae	Anaerolineales	Anaerolineaceae	Bellilinea	2	1	2	0.5
Bacteria		Chloroflexi	Anaerolineae	Anaerolineales	Anaerolineaceae	Flexilinea	0	1	0	#DIV/0!
Bacteria		Chloroflexi	Anaerolineae	Anaerolineales	Anaerolineaceae	Leptolinea	3	2	1.5	0.67
Bacteria		Chloroflexi	Anaerolineae	Anaerolineales	Anaerolineaceae	Levilinea	2	1	2	0.5
Bacteria		Chloroflexi	Anaerolineae	Anaerolineales	Anaerolineaceae	Thermanaerothrix	1	1	1	1
Bacteria		Bacteroidetes	Cytophagia	Cytophagales	Amoebophilaceae	Candidatus_Amoebophilus	0	2	0	#DIV/0!
Bacteria		Proteobacteria	Gammaproteobacteria	Alteromonadales	Alteromonadaceae	Aestuariibacter	2	1	2	0.5
Bacteria		Proteobacteria	Gammaproteobacteria	Alteromonadales	Alteromonadaceae	Agarivorans	8	8	1	1
Bacteria		Proteobacteria	Gammaproteobacteria	Alteromonadales	Alteromonadaceae	Aliagarivorans	3	4	0.75	1.33
Bacteria		Proteobacteria	Gammaproteobacteria	Alteromonadales	Alteromonadaceae	Aliiglaciecola	3	1	3	0.33
Bacteria		Proteobacteria	Gammaproteobacteria	Alteromonadales	Alteromonadaceae	Alishewanella	4	8	0.5	2
Bacteria		Proteobacteria	Gammaproteobacteria	Alteromonadales	Alteromonadaceae	Alteromonas	20	9	2.22	0.45
Bacteria		Proteobacteria	Gammaproteobacteria	Alteromonadales	Alteromonadaceae	Catenovulum	3	1	3	0.33
Bacteria		Proteobacteria	Gammaproteobacteria	Alteromonadales	Alteromonadaceae	Gayadomonas	2	5	0.4	2.5
Bacteria		Proteobacteria	Gammaproteobacteria	Alteromonadales	Alteromonadaceae	Glaciecola	6	6	1	1
Bacteria		Proteobacteria	Gammaproteobacteria	Alteromonadales	Alteromonadaceae	Lacimicrobium	6	1	6	0.17
Bacteria		Proteobacteria	Gammaproteobacteria	Alteromonadales	Alteromonadaceae	Marinobacter	5016	238	21.08	0.05
Bacteria		Proteobacteria	Gammaproteobacteria	Alteromonadales	Alteromonadaceae	Paraglaciecola	5	11	0.45	2.2
Bacteria		Proteobacteria	Gammaproteobacteria	Alteromonadales	Alteromonadaceae	Salinimonas	1	0	NA	0
Bacteria		Firmicutes	Bacilli	Bacillales	Alicyclobacillaceae	Alicyclobacillus	19	16	1.19	0.84
Bacteria		Firmicutes	Bacilli	Bacillales	Alicyclobacillaceae	Effusibacillus	0	1	0	#DIV/0!
Bacteria		Firmicutes	Bacilli	Bacillales	Alicyclobacillaceae	Kyrpidia	1	2	0.5	2
Bacteria		Firmicutes	Bacilli	Bacillales	Alicyclobacillaceae	Tumebacillus	3	4	0.75	1.33
Bacteria		Proteobacteria	Gammaproteobacteria	Nevskiales	Algiphilaceae	Algiphilus	48	10	4.8	0.21
Bacteria		Proteobacteria	Gammaproteobacteria	Oceanospirillales	Alcanivoracaceae	Alcanivorax	316	204	1.55	0.65
Bacteria		Proteobacteria	Gammaproteobacteria	Oceanospirillales	Alcanivoracaceae	Kangiella	24	30	0.8	1.25
Bacteria		Proteobacteria	Betaproteobacteria	Burkholderiales	Alcaligenaceae	Achromobacter	1471	365	4.03	0.25
Bacteria		Proteobacteria	Betaproteobacteria	Burkholderiales	Alcaligenaceae	Advenella	42	6	7	0.14
Bacteria		Proteobacteria	Betaproteobacteria	Burkholderiales	Alcaligenaceae	Alcaligenes	285	28	10.18	0.1
Bacteria		Proteobacteria	Betaproteobacteria	Burkholderiales	Alcaligenaceae	Azohydromonas	59	21	2.81	0.36
Bacteria		Proteobacteria	Betaproteobacteria	Burkholderiales	Alcaligenaceae	Basilea	1	1	1	1
Bacteria		Proteobacteria	Betaproteobacteria	Burkholderiales	Alcaligenaceae	Bordetella	538	161	3.34	0.3
Bacteria		Proteobacteria	Betaproteobacteria	Burkholderiales	Alcaligenaceae	Brackiella	20	0	NA	0
Bacteria		Proteobacteria	Betaproteobacteria	Burkholderiales	Alcaligenaceae	Castellaniella	1731	205	8.44	0.12
Bacteria		Proteobacteria	Betaproteobacteria	Burkholderiales	Alcaligenaceae	Derxia	81	21	3.86	0.26
Bacteria		Proteobacteria	Betaproteobacteria	Burkholderiales	Alcaligenaceae	Oligella	751	374	2.01	0.5
Bacteria		Proteobacteria	Betaproteobacteria	Burkholderiales	Alcaligenaceae	Pelistega	5	0	NA	0
Bacteria		Proteobacteria	Betaproteobacteria	Burkholderiales	Alcaligenaceae	Pusillimonas	582	76	7.66	0.13
Bacteria		Proteobacteria	Betaproteobacteria	Burkholderiales	Alcaligenaceae	Taylorella	2	0	NA	0
Bacteria		Verrucomicrobia	Verrucomicrobiae	Verrucomicrobiales	Akkermansiaceae	Akkermansia	1	1	1	1
Bacteria		Proteobacteria	Gammaproteobacteria	Aeromonadales	Aeromonadaceae	Aeromonas	290	69668	0	240.23
Bacteria		Proteobacteria	Gammaproteobacteria	Aeromonadales	Aeromonadaceae	Oceanimonas	16	9	1.78	0.56
Bacteria		Proteobacteria	Gammaproteobacteria	Aeromonadales	Aeromonadaceae	Tolumonas	45	3	15	0.07
Bacteria		Firmicutes	Bacilli	Lactobacillales	Aerococcaceae	Facklamia	0	1	0	#DIV/0!
Bacteria		Actinobacteria	Actinobacteria	Catenulisporales	Actinospicaceae	Actinospica	37	85	0.44	2.3
Bacteria		Actinobacteria	Actinobacteria	Actinopolysporales	Actinopolysporaceae	Actinopolyspora	27	58	0.47	2.15
Bacteria		Actinobacteria	Actinobacteria	Actinomycetales	Actinomycetaceae	Actinobaculum	25	6	4.17	0.24
Bacteria		Actinobacteria	Actinobacteria	Actinomycetales	Actinomycetaceae	Actinomyces	76538	215	355.99	0
Bacteria		Actinobacteria	Actinobacteria	Actinomycetales	Actinomycetaceae	Actinotignum	5	0	NA	0
Bacteria		Actinobacteria	Actinobacteria	Actinomycetales	Actinomycetaceae	Flaviflexus	1	0	NA	0
Bacteria		Actinobacteria	Actinobacteria	Actinomycetales	Actinomycetaceae	Mobiluncus	1	4	0.25	4
Bacteria		Actinobacteria	Actinobacteria	Actinomycetales	Actinomycetaceae	Trueperella	4	0	NA	0
Bacteria		Actinobacteria	Actinobacteria	Actinomycetales	Actinomycetaceae	Varibaculum	0	1	0	#DIV/0!
Bacteria		Actinobacteria	Actinobacteria	Acidothermales	Acidothermaceae	Acidothermus	15	14	1.07	0.93
Bacteria		Acidobacteria	Acidobacteriia	Acidobacteriales	Acidobacteriaceae	Acidobacterium	12	8	1.5	0.67
Bacteria		Acidobacteria	Acidobacteriia	Acidobacteriales	Acidobacteriaceae	Candidatus_Koribacter	18	19	0.95	1.06
Bacteria		Acidobacteria	Acidobacteriia	Acidobacteriales	Acidobacteriaceae	Edaphobacter	20	29	0.69	1.45
Bacteria		Acidobacteria	Acidobacteriia	Acidobacteriales	Acidobacteriaceae	Granulicella	18	19	0.95	1.06
Bacteria		Acidobacteria	Acidobacteriia	Acidobacteriales	Acidobacteriaceae	Silvibacterium	16	10	1.6	0.63
Bacteria		Acidobacteria	Acidobacteriia	Acidobacteriales	Acidobacteriaceae	Terracidiphilus	12	7	1.71	0.58
Bacteria		Acidobacteria	Acidobacteriia	Acidobacteriales	Acidobacteriaceae	Terriglobus	13	15	0.87	1.15
Bacteria		Proteobacteria	Acidithiobacillia	Acidithiobacillales	Acidithiobacillaceae	Acidithiobacillus	21	4	5.25	0.19
Bacteria		Actinobacteria	Acidimicrobiia	Acidimicrobiales	Acidimicrobiaceae	Acidimicrobium	12	9	1.33	0.75
Bacteria		Actinobacteria	Acidimicrobiia	Acidimicrobiales	Acidimicrobiaceae	Acidithrix	1	0	NA	0
Bacteria		Actinobacteria	Acidimicrobiia	Acidimicrobiales	Acidimicrobiaceae	Ferrimicrobium	2	1	2	0.5
Bacteria		Actinobacteria	Acidimicrobiia	Acidimicrobiales	Acidimicrobiaceae	Ilumatobacter	59	26	2.27	0.44
Bacteria		Firmicutes	Negativicutes	Selenomonadales	Acidaminococcaceae	Acidaminococcus	2	4	0.5	2
Bacteria		Firmicutes	Negativicutes	Selenomonadales	Acidaminococcaceae	Phascolarctobacterium	0	1	0	#DIV/0!
Bacteria		Firmicutes	Negativicutes	Selenomonadales	Acidaminococcaceae	Succinispira	1	0	NA	0
Bacteria		Tenericutes	Mollicutes	Acholeplasmatales	Acholeplasmataceae	Acholeplasma	4	5	0.8	1.25
Bacteria		Proteobacteria	Alphaproteobacteria	Rhodospirillales	Acetobacteraceae	Acetobacter	35	8	4.38	0.23
Bacteria		Proteobacteria	Alphaproteobacteria	Rhodospirillales	Acetobacteraceae	Acidiphilium	24	25	0.96	1.04
Bacteria		Proteobacteria	Alphaproteobacteria	Rhodospirillales	Acetobacteraceae	Acidisphaera	33	14	2.36	0.42
Bacteria		Proteobacteria	Alphaproteobacteria	Rhodospirillales	Acetobacteraceae	Acidocella	21	8	2.63	0.38
Bacteria		Proteobacteria	Alphaproteobacteria	Rhodospirillales	Acetobacteraceae	Acidomonas	10	8	1.25	0.8
Bacteria		Proteobacteria	Alphaproteobacteria	Rhodospirillales	Acetobacteraceae	Asaia	16	2	8	0.13
Bacteria		Proteobacteria	Alphaproteobacteria	Rhodospirillales	Acetobacteraceae	Belnapia	40	24	1.67	0.6
Bacteria		Proteobacteria	Alphaproteobacteria	Rhodospirillales	Acetobacteraceae	Commensalibacter	2	0	NA	0
Bacteria		Proteobacteria	Alphaproteobacteria	Rhodospirillales	Acetobacteraceae	Gluconacetobacter	21	5	4.2	0.24
Bacteria		Proteobacteria	Alphaproteobacteria	Rhodospirillales	Acetobacteraceae	Gluconobacter	13	9	1.44	0.69
Bacteria		Proteobacteria	Alphaproteobacteria	Rhodospirillales	Acetobacteraceae	Granulibacter	3	5	0.6	1.67
Bacteria		Proteobacteria	Alphaproteobacteria	Rhodospirillales	Acetobacteraceae	Komagataeibacter	11	12	0.92	1.09
Bacteria		Proteobacteria	Alphaproteobacteria	Rhodospirillales	Acetobacteraceae	Kozakia	6	0	NA	0
Bacteria		Proteobacteria	Alphaproteobacteria	Rhodospirillales	Acetobacteraceae	Roseomonas	86	46	1.87	0.53
Bacteria		Proteobacteria	Alphaproteobacteria	Rhodospirillales	Acetobacteraceae	Rubritepida	35	15	2.33	0.43
Bacteria		Proteobacteria	Alphaproteobacteria	Rhodospirillales	Acetobacteraceae	Saccharibacter	2	1	2	0.5
Bacteria		Proteobacteria	Alphaproteobacteria	Rhodospirillales	Acetobacteraceae	Tanticharoenia	6	7	0.86	1.17
Bacteria		Bacteroidetes		Bacteroidetes_Order_III_Incertae_sedis		Thermonema	1	4	0.25	4
Bacteria		Cyanobacteria		Chroococcales		Acaryochloris	0	1	0	#DIV/0!
Bacteria		Cyanobacteria		Chroococcales		Aphanocapsa	0	2	0	#DIV/0!
Bacteria		Cyanobacteria		Chroococcales		Cyanobium	11	3	3.67	0.27
Bacteria		Cyanobacteria		Chroococcales		Cyanothece	660	980	0.67	1.48
Bacteria		Cyanobacteria		Chroococcales		Dactylococcopsis	0	1	0	#DIV/0!
Bacteria		Cyanobacteria		Chroococcales		Rubidibacter	0	1	0	#DIV/0!
Bacteria		Cyanobacteria		Chroococcales		Synechococcus	30	26	1.15	0.87
Bacteria		Cyanobacteria		Oscillatoriales		Geitlerinema	4	2	2	0.5
Bacteria		Cyanobacteria		Oscillatoriales		Leptolyngbya	3	1	3	0.33
Bacteria		Cyanobacteria		Oscillatoriales		Lyngbya	6	2	3	0.33
Bacteria		Cyanobacteria		Oscillatoriales		Moorea	1	2	0.5	2
Bacteria		Cyanobacteria		Oscillatoriales		Nodosilinea	3	4	0.75	1.33
Bacteria		Cyanobacteria		Oscillatoriales		Oscillatoria	6	2	3	0.33
Bacteria		Cyanobacteria		Oscillatoriales		Planktothricoides	1	0	NA	0
Bacteria		Cyanobacteria		Oscillatoriales		Planktothrix	0	1	0	#DIV/0!
Bacteria		Cyanobacteria		Pleurocapsales		Chroococcidiopsis	1	1	1	1
Bacteria		Cyanobacteria		Pleurocapsales		Pleurocapsa	2	1	2	0.5
Bacteria		Cyanobacteria		Pleurocapsales		Xenococcus	0	1	0	#DIV/0!
Bacteria		Proteobacteria	Betaproteobacteria			Candidatus_Accumulibacter	50	22	2.27	0.44
Bacteria		Proteobacteria	Deltaproteobacteria			Candidatus_Babela	5	0	NA	0
Bacteria		Proteobacteria	Betaproteobacteria			Candidatus_Profftella	2	1	2	0.5
Bacteria		Proteobacteria	Alphaproteobacteria			Candidatus_Puniceispirillum	2	2	1	1
Bacteria		Proteobacteria	Gammaproteobacteria			Candidatus_Ruthia	2	0	NA	0
Bacteria		Acidobacteria	Blastocatellia			Chloracidobacterium	5	1	5	0.2
Bacteria		Proteobacteria	Deltaproteobacteria			Deferrisoma	12	8	1.5	0.67
Bacteria		Chloroflexi	Dehalococcoidia			Dehalogenimonas	4	5	0.8	1.25
Bacteria		Proteobacteria	Gammaproteobacteria			Gallaecimonas	11	5	2.2	0.45
Bacteria		Proteobacteria	Alphaproteobacteria			Geminicoccus	48	26	1.85	0.54
Bacteria		Proteobacteria	Gammaproteobacteria			Ignatzschineria	1	1	1	1
Bacteria		Proteobacteria	Betaproteobacteria			Kinetoplastibacterium	6	3	2	0.5
Bacteria		Proteobacteria	Alphaproteobacteria			Micavibrio	4	3	1.33	0.75
Bacteria		Proteobacteria	Alphaproteobacteria			Polymorphum	31	14	2.21	0.45
Bacteria		Proteobacteria	Gammaproteobacteria			Pseudohongiella	4	1	4	0.25
Bacteria		Acidobacteria	Blastocatellia			Pyrinomonas	17	11	1.55	0.65
Bacteria		Firmicutes	Tissierellia			Sedimentibacter	0	1	0	#DIV/0!
Bacteria		Proteobacteria	Gammaproteobacteria			Sedimenticola	53	12	4.42	0.23
Bacteria		Actinobacteria	Actinobacteria			Thermobispora	164	238	0.69	1.45
Bacteria		Proteobacteria	Alphaproteobacteria			Thermopetrobacter	17	5	3.4	0.29
Bacteria		Chloroflexi	Thermomicrobia			Thermorudis	0	1	0	#DIV/0!
Bacteria		Proteobacteria	Gammaproteobacteria			Thiohalorhabdus	25	7	3.57	0.28
Bacteria		Proteobacteria	Gammaproteobacteria			Thiolapillus	3	6	0.5	2
Bacteria		Proteobacteria	Gammaproteobacteria			Wohlfahrtiimonas	1	2	0.5	2
Bacteria		Acidobacteria				Thermoanaerobaculum	9	3	3	0.33
Bacteria		Verrucomicrobia	Spartobacteria			Chthoniobacter	9	12	0.75	1.33
Bacteria						Caldithrix	2	0	NA	0
Bacteria						Thermobaculum	1	1	1	1
Eukaryota	Metazoa	Chordata	Actinopteri	Perciformes	Zoarcidae	Lycodes	0	1	0	#DIV/0!
Eukaryota	Viridiplantae	Streptophyta		Santalales	Viscaceae	Viscum	0	1	0	#DIV/0!
Eukaryota	Metazoa	Chordata	Mammalia	Chiroptera	Vespertilionidae	Plecotus	0	1	0	#DIV/0!
Eukaryota			Heterolobosea	Schizopyrenida	Vahlkampfiidae	Naegleria	0	1	0	#DIV/0!
Eukaryota	Fungi	Basidiomycota	Ustilaginomycetes	Ustilaginales	Ustilaginaceae	Anthracocystis	1	1	1	1
Eukaryota	Fungi	Basidiomycota	Ustilaginomycetes	Ustilaginales	Ustilaginaceae	Moesziomyces	1	2	0.5	2
Eukaryota	Fungi	Basidiomycota	Ustilaginomycetes	Ustilaginales	Ustilaginaceae	Pseudozyma	3	21	0.14	7
Eukaryota	Fungi	Basidiomycota	Ustilaginomycetes	Ustilaginales	Ustilaginaceae	Ustilago	6	1	6	0.17
Eukaryota	Metazoa	Chordata	Mammalia	Carnivora	Ursidae	Arctodus	0	1	0	#DIV/0!
Eukaryota	Fungi	Ascomycota	Pezizomycetes	Pezizales	Tuberaceae	Tuber	0	1	0	#DIV/0!
Eukaryota				Kinetoplastida	Trypanosomatidae	Leishmania	0	3	0	#DIV/0!
Eukaryota				Kinetoplastida	Trypanosomatidae	Trypanosoma	3	3	1	1
Eukaryota	Fungi	Basidiomycota	Agaricomycetes	Agaricales	Tricholomataceae	Laccaria	0	6	0	#DIV/0!
Eukaryota	Fungi	Ascomycota	Eurotiomycetes	Eurotiales	Trichocomaceae	Rasamsonia	3	1	3	0.33
Eukaryota	Fungi	Ascomycota	Eurotiomycetes	Eurotiales	Trichocomaceae	Talaromyces	1	1	1	1
Eukaryota	Fungi	Ascomycota	Sordariomycetes	Togniniales	Togniniaceae	Phaeoacremonium	4	8	0.5	2
Eukaryota	Fungi	Ascomycota	Dothideomycetes	Capnodiales	Teratosphaeriaceae	Baudoinia	1	0	NA	0
Eukaryota	Fungi	Ascomycota	Sordariomycetes	Xylariales	Sporocadaceae	Pestalotiopsis	0	1	0	#DIV/0!
Eukaryota	Metazoa	Chordata	Mammalia	Insectivora	Soricidae	Anourosorex	0	1	0	#DIV/0!
Eukaryota	Fungi	Ascomycota	Sordariomycetes	Sordariales	Sordariaceae	Neurospora	0	1	0	#DIV/0!
Eukaryota	Fungi	Ascomycota	Sordariomycetes	Sordariales	Sordariaceae	Sordaria	3	2	1.5	0.67
Eukaryota	Viridiplantae	Streptophyta		Solanales	Solanaceae	Hyoscyamus	0	1	0	#DIV/0!
Eukaryota	Metazoa	Chordata	Actinopteri	Siluriformes	Siluridae	Silurus	0	1	0	#DIV/0!
Eukaryota	Fungi	Basidiomycota	Agaricomycetes	Boletales	Serpulaceae	Serpula	0	1	0	#DIV/0!
Eukaryota	Fungi	Ascomycota	Leotiomycetes	Helotiales	Sclerotiniaceae	Botrytis	1	3	0.33	3
Eukaryota	Fungi	Ascomycota	Leotiomycetes	Helotiales	Sclerotiniaceae	Sclerotinia	0	1	0	#DIV/0!
Eukaryota	Fungi	Basidiomycota	Agaricomycetes	Agaricales	Schizophyllaceae	Schizophyllum	0	2	0	#DIV/0!
Eukaryota		Apicomplexa	Coccidia	Eucoccidiorida	Sarcocystidae	Hammondia	336	126	2.67	0.38
Eukaryota		Apicomplexa	Coccidia	Eucoccidiorida	Sarcocystidae	Neospora	0	1	0	#DIV/0!
Eukaryota		Apicomplexa	Coccidia	Eucoccidiorida	Sarcocystidae	Toxoplasma	441	495	0.89	1.12
Eukaryota			Oomycetes	Saprolegniales	Saprolegniaceae	Aphanomyces	3	0	NA	0
Eukaryota			Oomycetes	Saprolegniales	Saprolegniaceae	Saprolegnia	3	2	1.5	0.67
Eukaryota	Fungi	Ascomycota	Saccharomycetes	Saccharomycetales	Saccharomycetaceae	Nakaseomyces	0	2	0	#DIV/0!
Eukaryota	Viridiplantae	Streptophyta		Rosales	Rosaceae	Fragaria	0	1	0	#DIV/0!
Eukaryota	Viridiplantae	Streptophyta		Rosales	Rosaceae	Malus	0	2	0	#DIV/0!
Eukaryota	Metazoa	Chordata	Mammalia	Perissodactyla	Rhinocerotidae	Coelodonta	0	1	0	#DIV/0!
Eukaryota	Metazoa	Chordata	Amphibia	Anura	Ranidae	Pelophylax	0	1	0	#DIV/0!
Eukaryota	Fungi	Basidiomycota	Agaricomycetes	Corticiales	Punctulariaceae	Punctularia	1	0	NA	0
Eukaryota	Viridiplantae	Streptophyta		Polypodiales	Pteridaceae	Adiantum	0	1	0	#DIV/0!
Eukaryota	Fungi	Ascomycota	Leotiomycetes		Pseudeurotiaceae	Pseudogymnoascus	5	6	0.83	1.2
Eukaryota	Fungi	Basidiomycota	Agaricomycetes	Agaricales	Psathyrellaceae	Coprinopsis	1	0	NA	0
Eukaryota	Metazoa	Chordata	Actinopteri	Clupeiformes	Pristigasteridae	Pellona	0	1	0	#DIV/0!
Eukaryota	Fungi	Basidiomycota	Agaricomycetes	Polyporales	Polyporaceae	Dichomitus	2	1	2	0.5
Eukaryota	Viridiplantae	Streptophyta	Liliopsida	Poales	Poaceae	Sorghum	0	1	0	#DIV/0!
Eukaryota	Fungi	Ascomycota	Pneumocystidomycetes	Pneumocystidales	Pneumocystidaceae	Pneumocystis	0	1	0	#DIV/0!
Eukaryota	Fungi	Ascomycota	Dothideomycetes	Pleosporales	Pleosporaceae	Bipolaris	1	0	NA	0
Eukaryota	Fungi	Ascomycota	Dothideomycetes	Pleosporales	Pleosporaceae	Setosphaeria	4	4	1	1
Eukaryota	Fungi	Ascomycota	Sordariomycetes	Glomerellales	Plectosphaerellaceae	Verticillium	3	4	0.75	1.33
Eukaryota		Apicomplexa	Aconoidasida	Haemosporida	Plasmodiidae	Plasmodium	70	97	0.72	1.39
Eukaryota	Fungi	Basidiomycota	Agaricomycetes	Polyporales	Phanerochaetaceae	Phanerochaete	1	0	NA	0
Eukaryota	Fungi	Ascomycota	Saccharomycetes	Saccharomycetales	Phaffomycetaceae	Komagataella	0	2	0	#DIV/0!
Eukaryota		Bacillariophyta	Bacillariophyceae	Naviculales	Phaeodactylaceae	Phaeodactylum	1	0	NA	0
Eukaryota				Perkinsida	Perkinsidae	Perkinsus	0	1	0	#DIV/0!
Eukaryota			Oligohymenophorea	Peniculida	Parameciidae	Paramecium	3	5	0.6	1.67
Eukaryota	Viridiplantae	Streptophyta	Liliopsida	Asparagales	Orchidaceae	Neottia	1	0	NA	0
Eukaryota	Fungi	Ascomycota	Orbiliomycetes	Orbiliales	Orbiliaceae	Dactylellina	1	0	NA	0
Eukaryota	Fungi	Ascomycota	Sordariomycetes	Ophiostomatales	Ophiostomataceae	Grosmannia	1	1	1	1
Eukaryota				Isochrysidales	Noelaerhabdaceae	Emiliania	9	14	0.64	1.56
Eukaryota	Metazoa	Chordata	Actinopteri	Cypriniformes	Nemacheilidae	Schistura	0	1	0	#DIV/0!
Eukaryota	Fungi	Ascomycota	Sordariomycetes	Hypocreales	Nectriaceae	Fusarium	3	4	0.75	1.33
Eukaryota	Fungi	Ascomycota	Dothideomycetes	Capnodiales	Mycosphaerellaceae	Pseudocercospora	3	22	0.14	7.33
Eukaryota	Fungi	Ascomycota	Dothideomycetes	Capnodiales	Mycosphaerellaceae	Zymoseptoria	1	0	NA	0
Eukaryota	Fungi			Mortierellales	Mortierellaceae	Mortierella	0	3	0	#DIV/0!
Eukaryota		Eustigmatophyceae		Eustigmatales	Monodopsidaceae	Nannochloropsis	7	47	0.15	6.71
Eukaryota	Metazoa	Chordata	Actinopteri	Tetraodontiformes	Monacanthidae	Thamnaconus	0	1	0	#DIV/0!
Eukaryota	Metazoa	Chordata	Aves	Passeriformes	Meliphagidae	Epthianura	1	0	NA	0
Eukaryota	Fungi	Basidiomycota	Pucciniomycetes	Pucciniales	Melampsoraceae	Melampsora	1	0	NA	0
Eukaryota	Metazoa	Chordata	Actinopteri	Beryciformes	Melamphaidae	Poromitra	2	0	NA	0
Eukaryota	Viridiplantae	Streptophyta		Malvales	Malvaceae	Gossypium	0	1	0	#DIV/0!
Eukaryota	Fungi	Basidiomycota	Malasseziomycetes	Malasseziales	Malasseziaceae	Malassezia	0	4	0	#DIV/0!
Eukaryota	Viridiplantae	Streptophyta		Magnoliales	Magnoliaceae	Liriodendron	0	1	0	#DIV/0!
Eukaryota	Fungi	Ascomycota	Sordariomycetes	Magnaporthales	Magnaporthaceae	Gaeumannomyces	3	2	1.5	0.67
Eukaryota	Fungi	Ascomycota	Sordariomycetes	Magnaporthales	Magnaporthaceae	Magnaporthe	1	0	NA	0
Eukaryota	Metazoa	Chordata	Actinopteri	Gadiformes	Macrouridae	Trachyrincus	0	1	0	#DIV/0!
Eukaryota	Fungi			Mucorales	Lichtheimiaceae	Lichtheimia	0	5	0	#DIV/0!
Eukaryota	Fungi	Ascomycota	Dothideomycetes	Pleosporales	Leptosphaeriaceae	Leptosphaeria	1	6	0.17	6
Eukaryota	Metazoa	Chordata	Mammalia	Primates	Lepilemuridae	Megaladapis	1	0	NA	0
Eukaryota	Metazoa	Chordata	Mammalia	Primates	Lemuridae	Eulemur	0	1	0	#DIV/0!
Eukaryota	Metazoa	Chordata	Mammalia	Primates	Lemuridae	Prolemur	0	1	0	#DIV/0!
Eukaryota	Metazoa	Chordata	Mammalia	Primates	Lemuridae	Varecia	0	1	0	#DIV/0!
Eukaryota	Fungi	Ascomycota	Sordariomycetes	Sordariales	Lasiosphaeriaceae	Podospora	0	1	0	#DIV/0!
Eukaryota		Phaeophyceae		Laminariales	Laminariaceae	Saccharina	0	1	0	#DIV/0!
Eukaryota	Viridiplantae	Streptophyta		Fagales	Juglandaceae	Juglans	0	11	0	#DIV/0!
Eukaryota	Metazoa	Chordata		Squamata	Iguanidae	Polychrus	1	0	NA	0
Eukaryota	Fungi	Ascomycota	Sordariomycetes	Hypocreales	Hypocreaceae	Trichoderma	4	2	2	0.5
Eukaryota	Metazoa	Chordata	Mammalia	Primates	Hylobatidae	Hylobates	1	0	NA	0
Eukaryota	Metazoa	Chordata	Mammalia	Primates	Hylobatidae	Nomascus	0	3	0	#DIV/0!
Eukaryota	Metazoa	Chordata	Mammalia	Primates	Hylobatidae	Symphalangus	0	2	0	#DIV/0!
Eukaryota	Viridiplantae	Streptophyta	Liliopsida	Alismatales	Hydrocharitaceae	Najas	1	0	NA	0
Eukaryota	Metazoa	Chordata	Mammalia	Primates	Hominidae	Gorilla	0	3	0	#DIV/0!
Eukaryota	Metazoa	Chordata	Mammalia	Primates	Hominidae	Homo	33824519	31469684	1.07	0.93
Eukaryota	Metazoa	Chordata	Mammalia	Primates	Hominidae	Pan	8	18	0.44	2.25
Eukaryota	Metazoa	Chordata	Mammalia	Primates	Hominidae	Pongo	6	3	2	0.5
Eukaryota	Fungi	Ascomycota	Eurotiomycetes	Chaetothyriales	Herpotrichiellaceae	Capronia	43	54	0.8	1.26
Eukaryota	Fungi	Ascomycota	Eurotiomycetes	Chaetothyriales	Herpotrichiellaceae	Cladophialophora	3	1	3	0.33
Eukaryota	Fungi	Ascomycota	Eurotiomycetes	Chaetothyriales	Herpotrichiellaceae	Coniosporium	1	1	1	1
Eukaryota	Fungi	Ascomycota	Eurotiomycetes	Chaetothyriales	Herpotrichiellaceae	Exophiala	3	1	3	0.33
Eukaryota	Fungi	Ascomycota	Eurotiomycetes	Chaetothyriales	Herpotrichiellaceae	Fonsecaea	2	0	NA	0
Eukaryota	Fungi	Ascomycota	Eurotiomycetes	Chaetothyriales	Herpotrichiellaceae	Rhinocladiella	1	0	NA	0
Eukaryota	Fungi	Ascomycota	Leotiomycetes	Helotiales	Helotiaceae	Glarea	0	2	0	#DIV/0!
Eukaryota	Fungi	Ascomycota	Sordariomycetes	Glomerellales	Glomerellaceae	Colletotrichum	1	3	0.33	3
Eukaryota			Cryptophyta	Pyrenomonadales	Geminigeraceae	Guillardia	2	1	2	0.5
Eukaryota	Metazoa	Chordata	Mammalia	Carnivora	Felidae	Caracal	1	0	NA	0
Eukaryota	Metazoa	Chordata	Mammalia	Carnivora	Felidae	Prionailurus	0	1	0	#DIV/0!
Eukaryota	Viridiplantae	Streptophyta		Fabales	Fabaceae	Glycine	0	1	0	#DIV/0!
Eukaryota	Viridiplantae	Streptophyta		Fabales	Fabaceae	Millettia	0	1	0	#DIV/0!
Eukaryota	Viridiplantae	Streptophyta		Fabales	Fabaceae	Vigna	0	1	0	#DIV/0!
Eukaryota	Metazoa	Chordata	Mammalia	Insectivora	Erinaceidae	Erinaceus	0	1	0	#DIV/0!
Eukaryota	Viridiplantae	Streptophyta		Ericales	Ericaceae	Vaccinium	0	1	0	#DIV/0!
Eukaryota	Metazoa	Chordata	Mammalia	Perissodactyla	Equidae	Equus	0	1	0	#DIV/0!
Eukaryota	Fungi	Microsporidia			Enterocytozoonidae	Enterocytozoon	0	1	0	#DIV/0!
Eukaryota		Apicomplexa	Coccidia	Eucoccidiorida	Eimeriidae	Eimeria	1	4	0.25	4
Eukaryota	Fungi	Ascomycota	Saccharomycetes	Saccharomycetales	Dipodascaceae	Yarrowia	1	0	NA	0
Eukaryota	Fungi	Ascomycota	Sordariomycetes	Xylariales	Diatrypaceae	Eutypa	1	0	NA	0
Eukaryota	Fungi	Ascomycota	Leotiomycetes	Helotiales	Dermateaceae	Marssonina	6	7	0.86	1.17
Eukaryota	Fungi	Ascomycota	Saccharomycetes	Saccharomycetales	Debaryomycetaceae	Candida	1	0	NA	0
Eukaryota	Fungi	Ascomycota	Saccharomycetes	Saccharomycetales	Debaryomycetaceae	Debaryomyces	2	0	NA	0
Eukaryota	Fungi	Ascomycota	Saccharomycetes	Saccharomycetales	Debaryomycetaceae	Lodderomyces	1	1	1	1
Eukaryota	Metazoa	Chordata	Actinopteri	Cypriniformes	Cyprinidae	Osteochilus	0	1	0	#DIV/0!
Eukaryota	Fungi	Ascomycota	Eurotiomycetes	Chaetothyriales	Cyphellophoraceae	Cyphellophora	0	1	0	#DIV/0!
Eukaryota	Metazoa	Chordata	Actinopteri	Pleuronectiformes	Cynoglossidae	Cynoglossus	0	1	0	#DIV/0!
Eukaryota	Viridiplantae	Streptophyta		Cucurbitales	Cucurbitaceae	Citrullus	1	0	NA	0
Eukaryota		Apicomplexa	Coccidia	Eucoccidiorida	Cryptosporidiidae	Cryptosporidium	0	1	0	#DIV/0!
Eukaryota	Fungi	Basidiomycota	Agaricomycetes	Polyporales	Coriolaceae	Trametes	2	1	2	0.5
Eukaryota	Fungi	Ascomycota	Sordariomycetes	Hypocreales	Cordycipitaceae	Beauveria	2	1	2	0.5
Eukaryota	Fungi	Ascomycota	Sordariomycetes	Hypocreales	Cordycipitaceae	Cordyceps	0	1	0	#DIV/0!
Eukaryota	Fungi	Ascomycota	Sordariomycetes	Hypocreales	Clavicipitaceae	Metarhizium	1	1	1	1
Eukaryota			Florideophyceae	Gigartinales	Choreocolacaceae	Choreocolax	1	0	NA	0
Eukaryota	Fungi	Ascomycota	Sordariomycetes	Sordariales	Chaetomiaceae	Chaetomium	3	1	3	0.33
Eukaryota	Fungi	Ascomycota	Sordariomycetes	Sordariales	Chaetomiaceae	Myceliophthora	1	1	1	1
Eukaryota	Fungi	Ascomycota	Sordariomycetes	Sordariales	Chaetomiaceae	Thielavia	3	1	3	0.33
Eukaryota	Metazoa	Chordata	Mammalia	Primates	Cercopithecidae	Chlorocebus	0	4	0	#DIV/0!
Eukaryota	Metazoa	Chordata	Mammalia	Primates	Cercopithecidae	Colobus	0	1	0	#DIV/0!
Eukaryota	Metazoa	Chordata	Mammalia	Primates	Cercopithecidae	Macaca	2	1	2	0.5
Eukaryota	Metazoa	Chordata	Mammalia	Primates	Cercopithecidae	Piliocolobus	0	1	0	#DIV/0!
Eukaryota	Metazoa	Chordata	Mammalia	Primates	Cercopithecidae	Procolobus	1	0	NA	0
Eukaryota	Metazoa	Chordata	Mammalia	Primates	Cercopithecidae	Trachypithecus	0	3	0	#DIV/0!
Eukaryota	Metazoa	Chordata	Amphibia	Gymnophiona	Caeciliidae	Caecilia	0	1	0	#DIV/0!
Eukaryota	Metazoa	Chordata	Mammalia		Bovidae	Bison	1	1	1	1
Eukaryota	Metazoa	Chordata	Mammalia		Bovidae	Capricornis	0	1	0	#DIV/0!
Eukaryota	Fungi	Ascomycota	Dothideomycetes	Botryosphaeriales	Botryosphaeriaceae	Neofusicoccum	1	0	NA	0
Eukaryota	Fungi	Basidiomycota	Agaricomycetes	Russulales	Bondarzewiaceae	Heterobasidion	1	0	NA	0
Eukaryota	Metazoa	Chordata	Mammalia	Cetacea	Balaenopteridae	Balaenoptera	1	0	NA	0
Eukaryota		Apicomplexa	Aconoidasida		Babesiidae	Babesia	2	0	NA	0
Eukaryota	Fungi	Basidiomycota	Agaricomycetes	Auriculariales	Auriculariaceae	Auricularia	0	1	0	#DIV/0!
Eukaryota	Fungi	Ascomycota	Dothideomycetes	Dothideales	Aureobasidiaceae	Aureobasidium	0	2	0	#DIV/0!
Eukaryota	Fungi	Ascomycota	Eurotiomycetes	Eurotiales	Aspergillaceae	Aspergillus	2	6	0.33	3
Eukaryota	Fungi	Ascomycota	Eurotiomycetes	Eurotiales	Aspergillaceae	Neosartorya	0	2	0	#DIV/0!
Eukaryota	Fungi	Ascomycota	Eurotiomycetes	Eurotiales	Aspergillaceae	Penicillium	1	65	0.02	65
Eukaryota	Fungi	Ascomycota	Eurotiomycetes	Onygenales	Arthrodermataceae	Trichophyton	2	1	2	0.5
Eukaryota	Metazoa	Chordata	Actinopteri	Scombriformes	Ariommatidae	Ariomma	1	0	NA	0
Eukaryota	Viridiplantae	Streptophyta	Liliopsida	Arecales	Arecaceae	Phoenix	0	1	0	#DIV/0!
Eukaryota	Viridiplantae	Streptophyta	Liliopsida	Alismatales	Araceae	Epipremnum	2	0	NA	0
Eukaryota	Viridiplantae	Streptophyta		Gentianales	Apocynaceae	Asclepias	0	1	0	#DIV/0!
Eukaryota	Metazoa	Chordata	Aves	Anseriformes	Anatidae	Mergus	0	1	0	#DIV/0!
Eukaryota	Metazoa	Chordata	Chondrichthyes	Lamniformes	Alopiidae	Alopias	0	1	0	#DIV/0!
Eukaryota	Fungi	Ascomycota	Eurotiomycetes	Onygenales	Ajellomycetaceae	Blastomyces	1	0	NA	0
Eukaryota	Fungi	Basidiomycota	Agaricomycetes	Agaricales	Agaricaceae	Agaricus	0	1	0	#DIV/0!
Eukaryota	Viridiplantae	Streptophyta		Sapindales	Aceraceae	Acer	0	1	0	#DIV/0!
Eukaryota				Dictyosteliida		Acytostelium	2	3	0.67	1.5
Eukaryota				Dictyosteliida		Dictyostelium	0	1	0	#DIV/0!
Eukaryota	Fungi	Ascomycota	Leotiomycetes	Helotiales		Rhynchosporium	0	1	0	#DIV/0!
Eukaryota				Longamoebia		Acanthamoeba	6	41	0.15	6.83
Eukaryota	Viridiplantae	Chlorophyta	Trebouxiophyceae	Microthamniales		Dictyochloropsis	2	0	NA	0
Eukaryota	Fungi	Ascomycota	Eurotiomycetes	Onygenales		Coccidioides	0	3	0	#DIV/0!
Eukaryota	Fungi	Ascomycota	Eurotiomycetes	Onygenales		Paracoccidioides	1	1	1	1
Eukaryota			Pelagophyceae	Pelagomonadales		Aureococcus	10	0	NA	0
Eukaryota			Oomycetes	Peronosporales		Phytophthora	6	8	0.75	1.33
Eukaryota	Fungi	Chytridiomycota	Chytridiomycetes	Rhizophydiales		Batrachochytrium	1	0	NA	0
Eukaryota	Fungi	Basidiomycota	Wallemiomycetes	Wallemiales		Wallemia	0	1	0	#DIV/0!
Eukaryota	Viridiplantae	Chlorophyta	Trebouxiophyceae			Choricystis	1	0	NA	0
Eukaryota	Fungi	Microsporidia				Mitosporidium	2	0	NA	0
Eukaryota						Blastocystis	3	7	0.43	2.33
Eukaryota						Entamoeba	1	1	1	1
Viruses					Tectiviridae	Tectivirus	0	1	0	#DIV/0!
Viruses				Caudovirales	Siphoviridae	Tunalikevirus	1	0	NA	0
Viruses				Caudovirales	Siphoviridae	Yualikevirus	0	1	0	#DIV/0!
Viruses					Polyomaviridae	Polyomavirus	0	1	0	#DIV/0!
Viruses					Bunyaviridae	Orthobunyavirus	0	1	0	#DIV/0!
Viruses					Baculoviridae	Alphabaculovirus	1	0	NA	0
Viruses					Anelloviridae	Alphatorquevirus	0	11	0	#DIV/0!
Viruses				Herpesvirales	Alloherpesviridae	Cyprinivirus	0	1	0	#DIV/0!
