# Supplementary material for: Ancient pathogen DNA in human teeth and petrous bones
Source: Ecol Evol. 2018 Feb 26;8(6):3534–42. doi: 10.1002/ece3.3924 (PMC5869295; doi:10.1002/ece3.3924)
Supplement: Supplementary file 6 [file ECE3-8-3534-s006.xlsx]

## Sheet: Sheet1
Table S5. Summary of classified and mapped reads from tooth and petrous datasets for five bacterial species that had highly varied number of classified reads between the two datasets. Damage C→T: C to T transition rate at first position of the sequencing reads.
	Number of Kraken classified reads		Number of mapped reads		Damage C→T
Species	Tooth	Petrous	Tooth	Petrous	Tooth	Petrous
Clostridium tetani	2130	14	8130	80	0.093	0
Actinomyces gerencseriae	43978	6	119246	5930	0.068	0.018
Actinomyces sp oral taxon 448	4663	1	20562	4913	0.05	0.016
Aeromonas rivuli	111	41397	17267	118170	0.016	0.006
Actinomadura madurae	122	3859	27405	81087	0.022	0.014
