# Supplementary material for: Ancient pathogen DNA in human teeth and petrous bones
Source: Ecol Evol. 2018 Feb 26;8(6):3534–42. doi: 10.1002/ece3.3924 (PMC5869295; doi:10.1002/ece3.3924)
Supplement: Supplementary file 7 [file ECE3-8-3534-s007.xlsx]

## Sheet: Sheet1
Table S6. Overview of Kraken classification of the DNA reads from four extraction blanks. Absolute number of classified reads is presented at bacterial species level.
Confidence scoring threshold of 0.9 was applied for Kraken classification.
Bacterial species	Blank_1	Blank_2	Blank_3	Blank_4
Staphylococcus_epidermidis	0	0	0	4
Sphingomonas_sp_Ant_H11	0	0	0	1
Sphingomonas_melonis	0	0	0	1
Rothia_mucilaginosa	0	0	0	2
Pseudomonas_sp_NBRC_111131	0	0	0	2
Pseudomonas_sp_NBRC_111118	0	1	0	0
Pseudomonas_sp_Chol1	0	0	1	0
Pseudomonas_protegens	0	0	0	1
Pseudomonas_caeni	0	2	0	10
Prevotella_buccae	0	1	0	0
Microbacterium_sp_MEJ108Y	0	0	0	1
Lactococcus_lactis	0	0	0	3
Lactobacillus_crispatus	0	0	0	1
Kytococcus_sedentarius	0	0	0	6
Janibacter_hoylei	0	0	0	1
Haematobacter_massiliensis	0	0	0	1
Gemella_haemolysans	0	0	0	2
Delftia_tsuruhatensis	0	0	0	2
Corynebacterium_pseudogenitalium	0	0	0	3
Corynebacterium_glucuronolyticum	0	0	0	1
Corynebacterium_genitalium	0	0	0	1
Comamonadaceae_bacterium_A1	0	0	0	1
Clostridium_sp_mt5	0	0	0	4
Burkholderia_sp_AU4i	0	0	0	1
Bradyrhizobium_sp_CCH5-F6	0	1	0	1
Bradyrhizobium_sp_BTAi1	0	0	0	4
Azospira_oryzae	0	0	0	2
Aeromonas_sp_ZOR0002	0	2	0	0
Aeromonas_rivuli	0	25	0	0
Acinetobacter_haemolyticus	0	0	0	1
[Eubacterium]_rectale	0	0	2	0
[Clostridium]_leptum	0	0	0	7
Total number of reads sequenced	163360	852532	2034292	33464996
